# Supplementary material for: Effects of alcohol and PARP inhibition on RNA ribosomal engagement in cortical excitatory neurons
Source: Front Mol Neurosci. 2023 Apr 11;16:1125160. doi: 10.3389/fnmol.2023.1125160 (PMC10126255; doi:10.3389/fnmol.2023.1125160)
Supplement: Supplementary file 2 [file Table_1.xlsx]

## Sheet: diff_diff
Geneid	Gene name	Transcript ID(s)	Transcript type	TreatmentGroup: PValue	TreatmentGroup: QValue	SampleNature: PValue	SampleNature: QValue	TreatmentGroup::SampleNature: PValue	TreatmentGroup::SampleNature: QValue	Control.Pull-Down/Control.INPUT : logFC	Control.Pull-Down/Control.INPUT : logCPM	Control.Pull-Down/Control.INPUT : PValue	Control.Pull-Down/Control.INPUT : QValue	Ethanol + ABT-888.INPUT/Control.INPUT : logFC	Ethanol + ABT-888.INPUT/Control.INPUT : logCPM	Ethanol + ABT-888.INPUT/Control.INPUT : PValue	Ethanol + ABT-888.INPUT/Control.INPUT : QValue	Ethanol.INPUT/Control.INPUT : logFC	Ethanol.INPUT/Control.INPUT : logCPM	Ethanol.INPUT/Control.INPUT : PValue	Ethanol.INPUT/Control.INPUT : QValue	Ethanol + ABT-888.Pull-Down/Control.Pull-Down : logFC	Ethanol + ABT-888.Pull-Down/Control.Pull-Down : logCPM	Ethanol + ABT-888.Pull-Down/Control.Pull-Down : PValue	Ethanol + ABT-888.Pull-Down/Control.Pull-Down : QValue	Ethanol.Pull-Down/Control.Pull-Down : logFC	Ethanol.Pull-Down/Control.Pull-Down : logCPM	Ethanol.Pull-Down/Control.Pull-Down : PValue	Ethanol.Pull-Down/Control.Pull-Down : QValue	Ethanol + ABT-888.Pull-Down/Ethanol + ABT-888.INPUT : logFC	Ethanol + ABT-888.Pull-Down/Ethanol + ABT-888.INPUT : logCPM	Ethanol + ABT-888.Pull-Down/Ethanol + ABT-888.INPUT : PValue	Ethanol + ABT-888.Pull-Down/Ethanol + ABT-888.INPUT : QValue	Ethanol.INPUT/Ethanol + ABT-888.INPUT : logFC	Ethanol.INPUT/Ethanol + ABT-888.INPUT : logCPM	Ethanol.INPUT/Ethanol + ABT-888.INPUT : PValue	Ethanol.INPUT/Ethanol + ABT-888.INPUT : QValue	Ethanol.Pull-Down/Ethanol + ABT-888.Pull-Down : logFC	Ethanol.Pull-Down/Ethanol + ABT-888.Pull-Down : logCPM	Ethanol.Pull-Down/Ethanol + ABT-888.Pull-Down : PValue	Ethanol.Pull-Down/Ethanol + ABT-888.Pull-Down : QValue	Ethanol.Pull-Down/Ethanol.INPUT : logFC	Ethanol.Pull-Down/Ethanol.INPUT : logCPM	Ethanol.Pull-Down/Ethanol.INPUT : PValue	Ethanol.Pull-Down/Ethanol.INPUT : QValue
ENSMUSG00000021186	Fbln5	ENSMUST00000021603.8	protein_coding	0.0170042	0.305208	0.0109085	0.02694	2.43524e-11	3.42686e-07	0.668308	2.60253	0.000593545	0.00131824	0.422093	2.52304	0.0599141	0.343031	0.715925	2.70523	0.00345456	0.0218091	-0.878404	2.48226	0.00771349	0.155063	-1.86457	2.11546	1.18756e-07	1.7778e-05	-0.613502	2.41808	0.0307334	0.0662196	0.295711	2.84198	0.254182	1	-0.984973	1.61073	0.0152034	1	-1.9157	2.33213	8.34919e-09	6.46259e-08
ENSMUSG00000017754	Pltp	ENSMUST00000128110.1,ENSMUST00000109316.7,ENSMUST00000059954.13,ENSMUST00000156255.7,ENSMUST00000142603.7,ENSMUST00000109317.9,ENSMUST00000148912.1	processed_transcript,retained_intron,protein_coding	0.00150295	0.0714053	2.42693e-20	2.5678e-18	5.10781e-09	3.59385e-05	-3.10769	3.70641	5.75222e-48	3.35873e-46	-0.778677	4.14935	0.00244084	0.0582122	-0.892316	4.09073	5.80145e-09	4.00186e-07	1.09473	2.14031	0.00358399	0.0994881	1.6533	2.57571	4.6268e-05	0.00184967	-1.2205	3.28851	7.02766e-05	0.00031335	-0.114372	3.7127	0.631815	1	0.556853	2.80966	0.132578	1	-0.572271	3.37471	0.0461969	0.081556
ENSMUSG00000030905	Crym	ENSMUST00000134067.1,ENSMUST00000033198.5	retained_intron,protein_coding	0.638267	0.999977	2.92455e-06	1.87833e-05	4.51125e-08	0.000211608	-1.28986	5.66303	7.594e-11	3.76808e-10	0.166278	6.28891	0.195024	0.571626	0.236024	6.32052	0.122746	0.276711	1.62533	5.9846	3.16678e-10	7.42716e-07	2.30452	6.54917	1.51029e-12	1.25017e-09	0.179754	6.42382	0.319781	0.447267	0.0718844	6.39571	0.64249	1	0.679392	6.84556	0.0112927	1	0.758626	6.82704	0.00368783	0.00883623
ENSMUSG00000038156	Spon1	ENSMUST00000084696.5,ENSMUST00000046687.15	protein_coding	0.356578	0.946083	0.119892	0.204228	8.56178e-08	0.000301203	0.311809	6.71243	0.00736991	0.0134443	0.0705477	6.61951	0.590357	0.856779	0.263158	6.72426	0.0428091	0.131645	-1.28295	6.24695	1.02511e-07	4.98349e-05	-1.18868	6.27336	1.79258e-10	7.2072e-08	-1.03307	6.20105	7.66728e-06	4.25114e-05	0.194189	6.75101	0.174419	1	0.095327	5.59254	0.69281	1	-1.15753	6.35021	2.46973e-10	2.47008e-09
ENSMUSG00000038007	Acer2	ENSMUST00000084433.4,ENSMUST00000128712.1,ENSMUST00000135874.1,ENSMUST00000045224.13	processed_transcript,protein_coding	1.19889e-06	0.00058175	1.2898e-07	1.16272e-06	1.03062e-06	0.00290058	1.57949	2.87692	3.5228e-14	2.42529e-13	1.24236	2.77032	1.26059e-06	0.000290093	1.4547	2.92104	1.72729e-11	2.48025e-09	-0.374523	3.27039	0.274099	0.72113	-0.513766	3.18921	0.0672606	0.250157	-0.02959	3.13938	0.931384	0.956834	0.214255	3.28759	0.359822	1	-0.139835	3.01493	0.688666	1	-0.406847	3.17852	0.111405	0.173015
ENSMUSG00000041323	Ak7	ENSMUST00000040876.5	protein_coding	0.894543	0.999977	0.000219607	0.00088421	2.38602e-06	0.00559602	-1.95013	-0.0444348	1.61892e-05	4.47132e-05	0.074711	0.500597	0.867151	0.969311	0.183627	0.553952	0.592444	0.752695	2.91851	0.709021	1.56354e-05	0.00247214	3.29038	1.09253	7.66419e-08	1.22557e-05	0.880117	0.947013	0.0414126	0.0851613	0.111077	0.585357	0.713796	1	0.36896	1.56004	0.486304	1	1.11645	1.24062	0.00471058	0.0109929
ENSMUSG00000016179	Camk1g	ENSMUST00000016323.10,ENSMUST00000165718.3,ENSMUST00000163202.1,ENSMUST00000169907.7	retained_intron,protein_coding	0.11598	0.671734	0.87446	0.914084	3.49478e-06	0.00702551	-0.0443181	4.98176	0.755906	0.804852	-0.119475	4.96557	0.411924	0.754754	0.212967	5.14744	0.204015	0.386238	1.05435	5.6262	1.17361e-06	0.000330301	1.3002	5.80648	5.96902e-11	3.35984e-08	1.13401	5.55649	5.71273e-10	6.81845e-09	0.333882	5.09108	0.0540401	1	0.244623	6.10556	0.221168	1	1.02098	5.81429	1.26416e-07	7.87133e-07
ENSMUSG00000042010	Acacb	ENSMUST00000142489.1,ENSMUST00000143276.1,ENSMUST00000146841.1,ENSMUST00000031583.14,ENSMUST00000102582.7	retained_intron,protein_coding	0.0532439	0.494553	0.00533919	0.0146259	6.08257e-06	0.0106992	-1.91069	0.472197	2.47569e-06	7.58335e-06	1.08619	1.69625	2.99676e-05	0.00288839	1.32573	1.8615	2.70458e-06	7.7513e-05	1.21677	0.128337	0.238803	0.693268	-2.37353	-1.42796	0.00820706	0.0706791	-1.62348	1.55092	0.0166126	0.0394087	0.240094	2.18376	0.393393	1	-3.62482	-0.36873	0.00108983	1	-5.52783	1.40571	9.77247e-24	6.98062e-22
ENSMUSG00000080712	Hist3h2bb-ps	ENSMUST00000117558.1	processed_pseudogene	0.245958	0.868549	0.0268216	0.0585986	7.57382e-06	0.0118421	-0.740327	1.60429	0.00802518	0.0145398	0.346934	2.1137	0.14321	0.50749	0.463644	2.1759	0.0381571	0.121729	2.28427	2.79603	1.25242e-09	1.95823e-06	2.11605	2.66684	1.15993e-07	1.75512e-05	1.21028	2.91491	1.15474e-05	6.15276e-05	0.117984	2.31087	0.618219	1	-0.169646	3.30505	0.615869	1	0.910956	2.84428	0.00312707	0.00763828
ENSMUSG00000049928	Glp2r	ENSMUST00000051765.8,ENSMUST00000021289.9	protein_coding	0.000740227	0.0472034	0.820914	0.878338	1.81582e-05	0.0255522	-0.149523	0.129429	0.826981	0.864197	1.46833	1.16266	0.000270805	0.0144896	1.7687	1.37895	4.59534e-09	3.26289e-07	-1.83752	-0.532347	0.0387672	0.358314	-0.879623	-0.328456	0.170712	0.424877	-3.43603	0.920298	3.10308e-07	2.27905e-06	0.298652	1.76198	0.327023	1	0.936168	-0.933187	0.358387	1	-2.78326	1.16381	3.18546e-11	3.71999e-10
ENSMUSG00000028551	Cdkn2c	ENSMUST00000097921.9,ENSMUST00000063531.4	protein_coding	0.924343	0.999977	0.0177934	0.0411624	2.31167e-05	0.0295726	-1.0509	0.487696	0.0113643	0.0200149	-0.0339214	0.821567	0.914426	0.984983	-0.132133	0.761033	0.698652	0.827269	-0.677359	-0.348977	0.322601	0.753533	-3.38617	-1.0632	8.53309e-05	0.00287267	-1.61809	0.367699	0.000483527	0.00175637	-0.0965489	0.764565	0.762083	1	-2.66756	-1.32561	0.0113974	1	-4.33445	-0.0399662	7.37411e-13	1.10864e-11
ENSMUSG00000009378	Slc16a12	ENSMUST00000009522.3	protein_coding	0.770827	0.999977	1.39324e-09	1.92024e-08	2.63812e-05	0.0309364	-3.1178	0.882135	3.33603e-13	2.10326e-12	0.238884	1.73098	0.385769	0.739405	0.249897	1.72741	0.348574	0.546716	1.86156	-0.163874	0.0242881	0.284819	-1.03354	-1.56081	0.243648	0.514036	-1.52562	1.33916	0.00110622	0.0036766	0.0122131	1.83417	0.967206	1	-2.89815	-0.508205	0.000193336	1	-4.44073	0.998504	2.18913e-20	9.81067e-19
ENSMUSG00000041859	Mcm3	ENSMUST00000188112.1,ENSMUST00000053266.10,ENSMUST00000190421.1,ENSMUST00000185296.1,ENSMUST00000191061.1	retained_intron,protein_coding	0.808064	0.999977	0.125442	0.211962	3.07178e-05	0.0330426	-0.620566	0.864995	0.0838231	0.122247	0.0256118	1.12499	0.945179	0.991706	-0.167774	1.01032	0.517786	0.695189	-1.96458	-0.130717	0.00666478	0.14451	-2.78555	-0.398804	4.05896e-05	0.00169993	-2.60369	0.546423	5.42501e-07	3.80562e-06	-0.194587	1.04795	0.492066	1	-0.808079	-1.4105	0.402116	1	-3.2857	0.228666	1.35422e-12	1.95854e-11
ENSMUSG00000026768	Itga8	ENSMUST00000141477.7,ENSMUST00000130548.2,ENSMUST00000172716.2,ENSMUST00000028106.10,ENSMUST00000129370.1,ENSMUST00000148055.1,ENSMUST00000172791.7	nonsense_mediated_decay,processed_transcript,retained_intron,protein_coding	0.69529	0.999977	2.56458e-07	2.15637e-06	3.52216e-05	0.0330426	-1.56535	2.15512	3.48416e-10	1.61705e-09	-0.210005	2.59371	0.318866	0.689959	-0.0933967	2.64825	0.636634	0.784201	-0.61339	0.851809	0.276953	0.724134	-1.96446	0.362552	0.00021185	0.00557226	-2.00304	1.89912	5.2761e-07	3.71412e-06	0.119293	2.56323	0.580749	1	-1.35722	0.00048492	0.0246223	1	-3.48674	1.79049	7.43509e-23	4.71291e-21
ENSMUSG00000034936	Arl4d	ENSMUST00000039388.2	protein_coding	1.62468e-05	0.00374795	5.56668e-16	2.79765e-14	3.2987e-05	0.0330426	2.06558	4.57501	6.91622e-56	6.53188e-54	1.03126	3.91843	2.26425e-07	7.77134e-05	1.02413	3.90233	9.96026e-06	0.000222125	-0.257122	5.11627	0.303352	0.740675	-0.318986	5.0758	0.0663999	0.248044	0.786778	4.68472	0.002284	0.00701909	-0.00604152	4.27116	0.982829	1	-0.0630224	4.95671	0.791832	1	0.703666	4.62882	0.00233795	0.00588859
ENSMUSG00000027533	Fabp5	ENSMUST00000123744.1,ENSMUST00000029046.8	retained_intron,protein_coding	0.730126	0.999977	0.00122672	0.00403752	7.06554e-05	0.0621415	-0.879862	5.21986	8.11571e-13	4.92472e-12	-0.0952725	5.56273	0.531517	0.823372	-0.191462	5.49986	0.159702	0.328893	1.03957	5.37181	0.00134103	0.0559971	1.33098	5.58394	3.03808e-10	1.0179e-07	0.26284	5.63271	0.377881	0.507918	-0.0949579	5.47611	0.553264	1	0.288477	5.87051	0.330074	1	0.620406	5.73909	0.000762585	0.00214407
ENSMUSG00000025915	Sgk3	ENSMUST00000189050.1,ENSMUST00000188782.6,ENSMUST00000188486.1,ENSMUST00000188298.6,ENSMUST00000188625.1,ENSMUST00000191338.1,ENSMUST00000188738.6,ENSMUST00000188830.6,ENSMUST00000171265.7,ENSMUST00000097826.5,ENSMUST00000166384.7,ENSMUST00000168907.7	nonsense_mediated_decay,processed_transcript,retained_intron,protein_coding	8.86648e-07	0.000519871	0.0228248	0.0510961	8.59694e-05	0.0673844	0.589691	4.37114	0.000350895	0.000809076	0.773222	4.57183	0.000245794	0.013511	1.33002	4.96851	1.40549e-09	1.14324e-07	0.353106	4.82806	0.184291	0.635002	-0.0882826	4.56231	0.692339	0.864114	0.167948	4.91253	0.503016	0.626855	0.557949	5.16	0.0130095	1	-0.443445	4.75223	0.0941716	1	-0.853271	5.01986	0.00024191	0.000766531
ENSMUSG00000038893	Fam117a	ENSMUST00000129553.7,ENSMUST00000155999.1,ENSMUST00000129290.1,ENSMUST00000132357.7,ENSMUST00000037502.6,ENSMUST00000143482.1	processed_transcript,protein_coding	0.0146468	0.287863	0.0961444	0.170332	8.61939e-05	0.0673844	0.555222	1.42696	0.0470448	0.0729172	0.252074	1.32118	0.332023	0.699104	0.820938	1.67967	0.00999532	0.0474542	1.9804	3.06389	2.75407e-08	1.68501e-05	2.4767	3.4935	6.77035e-15	1.36103e-11	2.27547	2.87396	4.28777e-14	9.6232e-13	0.570857	1.72993	0.0718461	1	0.497947	3.87866	0.0826531	1	2.17629	3.38399	6.28686e-12	8.18397e-11
ENSMUSG00000029602	Rasal1	ENSMUST00000148695.1,ENSMUST00000125804.7,ENSMUST00000031606.9,ENSMUST00000154759.1,ENSMUST00000156722.1	processed_transcript,retained_intron,protein_coding	0.968124	0.999977	1.07886e-10	1.88784e-09	0.000108943	0.0806867	-1.4515	5.20422	1.03318e-20	1.21158e-19	-0.0439301	5.75241	0.77233	0.937054	-0.0411391	5.74352	0.728856	0.84746	0.932882	4.87557	0.0001108	0.0103256	1.16142	5.03898	9.00631e-06	0.000548644	-0.472221	5.49464	0.0171171	0.0404531	0.00352565	5.73719	0.98227	1	0.227249	5.3124	0.355586	1	-0.272481	5.5793	0.190053	0.270008
ENSMUSG00000085007	Gm11549	ENSMUST00000124606.2	lincRNA	0.404148	0.972333	0.00379043	0.01087	0.00012034	0.0825575	-0.795305	4.8788	1.19688e-09	5.2518e-09	0.312694	5.43353	0.0443884	0.295375	0.295087	5.41269	0.0385607	0.122647	-1.19206	3.85251	2.02474e-06	0.000482917	-0.758759	4.00996	0.0267876	0.146904	-2.29665	4.8193	2.37428e-28	3.75403e-26	-0.0163778	5.55266	0.921039	1	0.432975	3.44019	0.230929	1	-1.8679	4.87182	5.66835e-09	4.49634e-08
ENSMUSG00000039934	Gsap	ENSMUST00000198937.1,ENSMUST00000197404.1,ENSMUST00000199553.1,ENSMUST00000198930.1,ENSMUST00000036031.12,ENSMUST00000198071.4,ENSMUST00000198014.4,ENSMUST00000196035.1,ENSMUST00000197522.4,ENSMUST00000195969.4	nonsense_mediated_decay,processed_transcript,retained_intron,protein_coding	0.255329	0.874885	7.09703e-16	3.50294e-14	0.000129069	0.0825575	-3.80643	1.3234	3.86694e-21	4.72358e-20	-0.361183	1.9114	0.125904	0.47772	-0.508236	1.83211	0.0190153	0.0749953	2.01028	-0.0334366	0.0144564	0.218273	1.37263	-0.501102	0.10237	0.318424	-1.31891	1.31348	0.00115554	0.00382065	-0.145106	1.68315	0.552523	1	-0.645168	0.180046	0.304794	1	-1.87342	1.01371	7.82411e-07	4.17712e-06
ENSMUSG00000010051	Hyal1	ENSMUST00000010195.13,ENSMUST00000112387.8,ENSMUST00000144392.1,ENSMUST00000184695.1,ENSMUST00000123005.7	retained_intron,protein_coding	0.748832	0.999977	1.02207e-08	1.18084e-07	0.000124075	0.0825575	-2.77367	0.470849	1.25009e-09	5.47163e-09	0.247976	1.25078	0.40239	0.749363	0.113441	1.16213	0.700353	0.828461	0.240149	-1.04004	0.981425	1	-3.201	-1.9996	0.00774054	0.0682487	-2.6055	0.741796	5.33942e-08	4.56201e-07	-0.133333	1.28766	0.654757	1	-3.41293	-1.66344	0.00232158	1	-6.05303	0.387127	7.0544e-22	3.86263e-20
ENSMUSG00000026471	Mr1	ENSMUST00000191773.5,ENSMUST00000027744.9,ENSMUST00000195579.1,ENSMUST00000192410.1,ENSMUST00000194612.5	nonsense_mediated_decay,retained_intron,protein_coding	0.499269	0.999977	0.00537247	0.0147056	0.00013655	0.0835448	-1.10131	1.8345	1.17432e-05	3.30965e-05	0.182201	2.36205	0.442169	0.769957	0.393895	2.48223	0.0636171	0.174575	-0.742094	0.856891	0.25606	0.704346	-1.83099	0.409077	0.000439348	0.00961509	-1.98838	1.84163	0.000369203	0.00138176	0.214196	2.54724	0.342116	1	-1.0692	0.0660051	0.187088	1	-3.35017	1.82856	2.81696e-19	1.10727e-17
ENSMUSG00000030168	Adipor2	ENSMUST00000188851.1,ENSMUST00000169744.7,ENSMUST00000032272.12,ENSMUST00000189710.1,ENSMUST00000187699.6	nonsense_mediated_decay,retained_intron,protein_coding	0.000139062	0.0168697	0.0531116	0.104049	0.000193726	0.113588	-0.390958	5.43794	0.00125075	0.00263955	0.649259	6.05411	5.77521e-06	0.000875714	0.739844	6.10531	1.10274e-06	3.66616e-05	0.179218	5.31068	0.394478	0.794086	-0.304426	5.03344	0.148243	0.392046	-0.858933	5.90997	3.72263e-06	2.21407e-05	0.0926796	6.346	0.550697	1	-0.484767	5.15052	0.0356905	1	-1.4536	5.81266	1.44216e-12	2.07295e-11
ENSMUSG00000028557	Rnf11	ENSMUST00000145980.1,ENSMUST00000030284.9,ENSMUST00000064167.7	protein_coding	0.833626	0.999977	0.0702251	0.130854	0.000260663	0.146722	0.257129	8.14371	0.0190005	0.0321518	-0.0112404	8.03248	0.933281	0.988469	0.0623466	8.06441	0.561719	0.730073	-0.573668	7.94538	0.000897804	0.0433403	-0.719529	7.87168	2.68212e-05	0.00119818	-0.300568	7.85959	0.0691188	0.130293	0.0748077	8.06708	0.570149	1	-0.147125	7.58825	0.431139	1	-0.545466	7.82643	0.000224096	0.000716864
ENSMUSG00000043631	Ecm2	ENSMUST00000051504.7	protein_coding	0.0020413	0.0881142	1.64067e-18	1.32687e-16	0.000274639	0.148643	-4.0192	1.00877	4.48731e-18	4.29853e-17	-0.756302	1.40461	0.00689028	0.1087	-0.920477	1.33142	0.000359697	0.00391466	1.58734	-0.847334	0.0565712	0.420312	1.24658	-1.05691	0.136269	0.375072	-1.65968	0.58155	0.000117563	0.000496354	-0.16215	0.971036	0.57469	1	-0.346987	-0.613283	0.613371	1	-1.86127	0.330771	6.48645e-07	3.53104e-06
ENSMUSG00000028943	Espn	ENSMUST00000070018.13,ENSMUST00000105653.7,ENSMUST00000049305.13,ENSMUST00000080042.12,ENSMUST00000137937.7,ENSMUST00000105659.8,ENSMUST00000030785.14,ENSMUST00000084114.11,ENSMUST00000103196.8,ENSMUST00000156517.7,ENSMUST00000150958.7,ENSMUST00000148075.1,ENSMUST00000105657.8,ENSMUST00000136627.7,ENSMUST00000207676.1,ENSMUST00000105656.7,ENSMUST00000135185.1,ENSMUST00000105655.7,ENSMUST000001056…	processed_transcript,retained_intron,protein_coding	0.804656	0.999977	0.104389	0.182366	0.000311472	0.162335	-0.924969	0.113685	0.102173	0.145569	0.241084	0.547026	0.402294	0.749316	0.312127	0.578478	0.287305	0.484221	-3.35132	-1.10425	0.00476262	0.122193	-0.250408	-0.551623	0.802914	0.923039	-4.58168	-0.00151859	1.57849e-12	2.81885e-11	0.071992	0.677158	0.801846	1	3.11902	-1.23502	0.00336932	1	-1.5613	0.215932	0.00152971	0.00401756
ENSMUSG00000027750	Postn	ENSMUST00000154157.7,ENSMUST00000073012.12,ENSMUST00000107985.9,ENSMUST00000117373.7,ENSMUST00000145036.2,ENSMUST00000127452.1,ENSMUST00000143258.1,ENSMUST00000150868.1,ENSMUST00000081564.12	retained_intron,protein_coding	0.0553928	0.503811	0.253825	0.370676	0.000330362	0.16603	0.539439	1.56084	0.0324805	0.0523018	0.244123	1.45425	0.351122	0.716085	0.986622	1.93918	0.0267768	0.0952005	-0.568653	1.54425	0.152618	0.595031	-1.53594	1.13356	0.00453162	0.0476696	-0.260389	1.43354	0.428747	0.55766	0.74562	1.97051	0.0828485	1	-0.960939	0.854573	0.0893644	1	-1.99688	1.65128	0.00100475	0.00274915
ENSMUSG00000026029	Casp8	ENSMUST00000191201.6,ENSMUST00000190213.1,ENSMUST00000027189.14,ENSMUST00000165549.7	protein_coding	0.314409	0.922127	2.3275e-08	2.47562e-07	0.000348939	0.169319	-4.90961	0.418622	6.52114e-19	6.64967e-18	-0.333848	0.999508	0.40983	0.753686	-0.861928	0.751547	0.00609715	0.0329997	-1.44126	-2.49602	0.797351	0.966595	2.25217	-1.59277	0.0876226	0.290945	-6.15015	0.174598	4.61799e-11	6.49843e-10	-0.52973	0.63112	0.218439	1	3.72021	-1.70835	0.00945111	1	-1.84389	-0.174872	0.00957721	0.0205738
ENSMUSG00000015709	Arnt2	ENSMUST00000208129.1,ENSMUST00000085077.4,ENSMUST00000208232.1,ENSMUST00000208564.1,ENSMUST00000209133.1,ENSMUST00000208863.1,ENSMUST00000207759.1,ENSMUST00000207459.1,ENSMUST00000207769.1,ENSMUST00000208392.1,ENSMUST00000208204.1,ENSMUST00000208936.1,ENSMUST00000208995.1	nonsense_mediated_decay,processed_transcript,retained_intron,protein_coding	0.779936	0.999977	1.76321e-05	9.28936e-05	0.000381953	0.179161	-0.693524	8.09472	2.4492e-11	1.28553e-10	-0.0765814	8.38504	0.549413	0.83177	-0.097166	8.36299	0.407534	0.601638	0.624352	8.07292	0.000571388	0.0317809	0.688054	8.11012	7.92948e-05	0.00276629	0.0109899	8.33152	0.946368	0.966983	-0.0193341	8.34391	0.883276	1	0.0621304	8.32892	0.749237	1	0.0703659	8.33842	0.651285	0.730619
ENSMUSG00000001864	Aif1l	ENSMUST00000140649.7,ENSMUST00000148056.3,ENSMUST00000145137.1,ENSMUST00000156743.7,ENSMUST00000125457.7,ENSMUST00000128271.7,ENSMUST00000001920.12,ENSMUST00000151276.2,ENSMUST00000138833.7,ENSMUST00000156564.1	processed_transcript,retained_intron,protein_coding	0.0215365	0.336504	1.74943e-07	1.52907e-06	0.000438052	0.186796	-2.73778	1.64901	2.94208e-16	2.41405e-15	-0.920274	1.92179	0.000182605	0.0107068	-1.06722	1.85737	0.0010473	0.00898631	0.579215	0.103315	0.407628	0.801697	-2.25342	-1.0037	0.00773269	0.0682487	-1.22622	1.06403	0.00742147	0.0195425	-0.146372	1.4028	0.674724	1	-2.81505	-0.515022	0.00148693	1	-3.9708	0.552599	1.22318e-09	1.07848e-08
ENSMUSG00000079110	Capn3	ENSMUST00000151342.1,ENSMUST00000028749.13,ENSMUST00000139336.7,ENSMUST00000090028.11,ENSMUST00000110716.7,ENSMUST00000028748.12,ENSMUST00000124129.7,ENSMUST00000125238.7,ENSMUST00000110721.7,ENSMUST00000145993.7,ENSMUST00000151924.1,ENSMUST00000141181.7,ENSMUST00000110719.2	processed_transcript,protein_coding	0.0897717	0.608804	1.61122e-08	1.78668e-07	0.000422615	0.186796	-3.33932	1.46369	3.51837e-13	2.21325e-12	-0.843274	1.81326	0.00200523	0.0509343	-0.877833	1.79336	0.00118095	0.00988012	-2.46349	-1.41655	0.0293139	0.310154	0.782608	-0.46433	0.371826	0.640198	-4.97633	0.678836	3.16334e-15	8.61017e-14	-0.0319043	1.38801	0.932182	1	3.25206	-0.856832	0.000579869	1	-1.71052	0.813901	0.00069177	0.00196302
ENSMUSG00000055320	Tead1	ENSMUST00000059768.16,ENSMUST00000168328.1,ENSMUST00000170352.7,ENSMUST00000167060.1,ENSMUST00000163593.1,ENSMUST00000165036.7,ENSMUST00000171197.7,ENSMUST00000164363.7,ENSMUST00000172065.7,ENSMUST00000168981.7,ENSMUST00000084705.11,ENSMUST00000210510.1,ENSMUST00000069256.11,ENSMUST00000171373.1,ENSMUST00000106638.8	processed_transcript,retained_intron,protein_coding	0.0012247	0.0647892	0.0025461	0.00763775	0.000437759	0.186796	-0.767805	3.83272	1.07127e-06	3.4199e-06	0.703531	4.62072	0.0001617	0.00985039	0.791052	4.66964	1.11234e-07	5.08209e-06	-0.334615	3.20584	0.238727	0.693268	-0.408562	3.15462	0.199728	0.46401	-1.78625	4.24441	5.15868e-14	1.14862e-12	0.0889727	4.92693	0.623365	1	-0.0705425	3.00287	0.849957	1	-1.96832	4.28028	1.86701e-13	3.09819e-12
ENSMUSG00000052331	Ankrd44	ENSMUST00000179242.1,ENSMUST00000177919.7,ENSMUST00000180189.7,ENSMUST00000178905.1,ENSMUST00000178685.1,ENSMUST00000177679.1,ENSMUST00000178156.7,ENSMUST00000178935.7,ENSMUST00000179030.7,ENSMUST00000179398.1,ENSMUST00000180327.7,ENSMUST00000177704.7,ENSMUST00000178226.2,ENSMUST00000189563.1,ENSMUST00000044359.15	processed_transcript,retained_intron,protein_coding	0.963409	0.999977	2.08229e-13	6.11733e-12	0.000601896	0.218059	-2.1008	3.17677	5.52159e-29	1.13596e-27	0.0589197	3.89816	0.746734	0.926635	0.00747836	3.85818	0.968693	0.988595	0.024394	1.77443	0.973038	1	-1.21993	1.18516	0.00743475	0.0664974	-2.12711	3.24542	2.1822e-11	3.23924e-10	-0.0505268	3.90019	0.771122	1	-1.24422	1.25807	0.0130892	1	-3.35251	3.01609	3.44543e-26	3.43859e-24
ENSMUSG00000039621	Prex1	ENSMUST00000109246.1,ENSMUST00000099080.8,ENSMUST00000152238.7,ENSMUST00000136564.1,ENSMUST00000136974.1,ENSMUST00000140624.1,ENSMUST00000127553.1,ENSMUST00000036719.11	processed_transcript,retained_intron,protein_coding	0.000855155	0.051389	0.00163925	0.00518689	0.000579179	0.218059	-0.75692	7.02171	5.88387e-11	2.95285e-10	-0.52955	7.10008	0.0103926	0.13812	-0.798015	6.96671	4.08518e-12	7.09712e-10	0.327523	6.76698	0.140422	0.577262	0.394073	6.80321	0.0450013	0.199075	0.107711	6.87889	0.66879	0.767307	-0.268392	6.72388	0.148997	1	0.0663242	6.92008	0.777469	1	0.420142	6.77758	0.0206583	0.0403944
ENSMUSG00000027716	Trpc3	ENSMUST00000133542.1,ENSMUST00000129322.7,ENSMUST00000123220.1,ENSMUST00000146475.1,ENSMUST00000029271.4	processed_transcript,retained_intron,protein_coding	0.121463	0.679405	2.9312e-19	2.66115e-17	0.000600955	0.218059	-2.60072	3.63295	5.24242e-35	1.56295e-33	-0.454794	4.16733	0.00597827	0.101725	-0.387673	4.19182	0.0120432	0.0540235	0.409165	2.0393	0.346327	0.771052	1.02593	2.45647	0.00803388	0.0697689	-1.73703	3.34952	9.64483e-10	1.11339e-08	0.0689631	3.99228	0.693872	1	0.614195	2.53096	0.119062	1	-1.20834	3.52857	3.85583e-06	1.78955e-05
ENSMUSG00000002957	Ap2a2	ENSMUST00000201320.1,ENSMUST00000201261.1,ENSMUST00000003038.11	retained_intron,protein_coding	0.459568	0.995291	0.119515	0.203723	0.000604342	0.218059	-0.27169	8.07375	0.00760489	0.0138317	0.0596358	8.26657	0.616061	0.871103	0.18312	8.32896	0.137778	0.298037	0.653446	8.31692	0.000701377	0.0364198	1.02717	8.57446	3.00326e-09	7.54677e-07	0.325731	8.43768	0.0574685	0.111606	0.125041	8.35739	0.346549	1	0.372406	8.74925	0.0605332	1	0.55084	8.6885	0.000513775	0.00150559
ENSMUSG00000048138	Dmrt2	ENSMUST00000053068.5	protein_coding	0.382394	0.958847	0.010777	0.0266621	0.00054386	0.218059	-1.64779	0.0372104	4.30514e-05	0.000112459	0.653749	0.888553	0.0567721	0.333646	0.114105	0.545416	0.758191	0.865899	-0.646462	-1.12999	0.539489	0.870015	-4.26353	-1.78678	0.000236495	0.00610634	-2.96928	0.504962	0.000297608	0.0011402	-0.537738	0.889953	0.178384	1	-3.59832	-2.05953	0.0397597	1	-6.20809	-0.189428	2.23564e-13	3.63278e-12
ENSMUSG00000031364	Grpr	ENSMUST00000033730.2	protein_coding	0.744474	0.999977	0.0269483	0.0588572	0.000534028	0.218059	-1.24197	0.386452	0.0658267	0.098733	-0.287121	0.621337	0.319783	0.690889	-0.327832	0.595418	0.247589	0.439464	-0.372301	-0.438557	0.657599	0.919635	-3.29953	-1.20361	0.00484044	0.0499009	-1.29751	0.135425	0.00283273	0.00844358	-0.0388905	0.482658	0.919507	1	-2.95646	-1.35617	0.00325291	1	-4.36009	-0.269528	5.19356e-13	7.97858e-12
ENSMUSG00000059049	Frem1	ENSMUST00000170248.8,ENSMUST00000131102.1,ENSMUST00000133610.1,ENSMUST00000130889.1,ENSMUST00000127886.1,ENSMUST00000107230.7,ENSMUST00000141841.1,ENSMUST00000071708.11	processed_transcript,retained_intron,protein_coding	0.052909	0.492371	5.78762e-08	5.60519e-07	0.000664648	0.219942	-3.21781	0.933861	2.35169e-13	1.5056e-12	-0.89455	1.22344	0.00136407	0.0402219	-0.985007	1.18351	0.000160733	0.00209429	0.846403	-0.973018	0.391778	0.792599	-3.12661	-1.93261	0.00672775	0.0619992	-1.70336	0.32081	0.0155116	0.037116	-0.0888041	0.750642	0.799842	1	-3.95852	-1.64109	0.000948494	1	-5.52666	-0.0790018	1.40523e-17	4.36522e-16
ENSMUSG00000033174	Mgll	ENSMUST00000089449.4,ENSMUST00000163271.7,ENSMUST00000203608.2,ENSMUST00000113582.7,ENSMUST00000150180.3,ENSMUST00000151699.3,ENSMUST00000113585.8,ENSMUST00000113581.7,ENSMUST00000203824.1,ENSMUST00000205045.1	nonsense_mediated_decay,processed_transcript,retained_intron,protein_coding	0.657107	0.999977	0.181592	0.284816	0.000651471	0.219942	-0.328327	7.25223	0.0054329	0.0101678	0.0607486	7.47018	0.664866	0.894223	-0.122064	7.356	0.374737	0.573068	0.998461	7.70655	0.00016709	0.0143372	1.03418	7.72688	1.45005e-07	2.04051e-05	0.615457	7.80993	0.0123988	0.0305669	-0.181897	7.40973	0.213356	1	0.0344836	8.06035	0.894009	1	0.804735	7.74138	7.58136e-06	3.31422e-05
ENSMUSG00000004266	Ptpn6	ENSMUST00000173228.1,ENSMUST00000172690.1,ENSMUST00000172770.1,ENSMUST00000004377.14,ENSMUST00000174787.1,ENSMUST00000173647.1,ENSMUST00000172613.1,ENSMUST00000171549.8,ENSMUST00000112484.9,ENSMUST00000173315.7,ENSMUST00000174265.1	processed_transcript,retained_intron,protein_coding	0.204259	0.820461	2.42003e-07	2.05396e-06	0.000667518	0.219942	-3.07864	1.36779	4.27869e-15	3.17729e-14	-0.692615	1.75447	0.0202404	0.199177	-0.731508	1.7293	0.00968413	0.0463994	0.908081	-0.180884	0.279323	0.724874	2.07272	0.587147	0.00243248	0.0318418	-1.43454	0.985496	0.00481157	0.0134262	-0.0405105	1.41031	0.898051	1	1.16875	0.70891	0.0823186	1	-0.269574	1.24626	0.598116	0.683895
ENSMUSG00000032232	Cgnl1	ENSMUST00000136044.1,ENSMUST00000122065.1,ENSMUST00000072899.8,ENSMUST00000146567.1,ENSMUST00000152224.1,ENSMUST00000121322.7	processed_transcript,retained_intron,protein_coding	0.0228503	0.347621	0.719466	0.806013	0.000672081	0.219942	-0.145544	2.47967	0.575837	0.645775	0.774219	3.0527	0.000534142	0.0226399	0.764083	3.03402	0.000944001	0.00829887	2.23452	4.01174	1.06601e-08	8.82408e-06	2.30441	4.07424	5.76475e-14	9.01351e-11	1.32862	4.09906	4.14099e-05	0.000194564	-0.00877099	3.32964	0.966497	1	0.0615919	4.62991	0.859221	1	1.37948	4.13164	1.17436e-07	7.37089e-07
ENSMUSG00000042099	Kank3	ENSMUST00000172649.7,ENSMUST00000173649.1,ENSMUST00000173789.1,ENSMUST00000048560.10,ENSMUST00000174608.1,ENSMUST00000173958.1	retained_intron,protein_coding	0.819572	0.999977	4.47947e-05	0.000214478	0.000692169	0.221368	1.17689	2.77647	1.58808e-07	5.58266e-07	-0.146898	2.04885	0.621105	0.874806	-0.0165953	2.11271	0.971239	0.98988	-1.39161	2.64224	4.95337e-05	0.00566698	-1.3573	2.62261	1.85718e-05	0.000913785	-0.0719905	1.93971	0.840304	0.895407	0.134216	2.05413	0.638655	1	0.036756	1.8887	0.928861	1	-0.194075	2.00675	0.502729	0.598055
ENSMUSG00000039358	Drd5	ENSMUST00000041646.3	protein_coding	0.140624	0.719322	5.3817e-12	1.23132e-10	0.000724816	0.226658	-2.98699	0.814312	5.07019e-12	2.85277e-11	0.565357	1.84381	0.0162301	0.176091	0.400277	1.7263	0.0905571	0.223429	1.79922	-0.103157	0.0165309	0.235032	-0.272349	-1.23211	0.764871	0.901295	-1.72553	1.52378	2.70519e-06	1.65295e-05	-0.164862	1.97883	0.483554	1	-2.05971	-0.310362	0.00559735	1	-3.59447	1.09156	3.76707e-15	8.21864e-14
ENSMUSG00000027570	Col9a3	ENSMUST00000103059.1,ENSMUST00000165224.1,ENSMUST00000165879.7,ENSMUST00000129090.1,ENSMUST00000141056.7,ENSMUST00000132527.8	retained_intron,protein_coding	0.822937	0.999977	0.000126485	0.000537246	0.000786907	0.235603	-2.80626	0.212189	2.60773e-09	1.1073e-08	0.354375	1.04705	0.223026	0.60331	0.270221	0.984288	0.446879	0.636937	3.48377	0.714536	5.27115e-05	0.00593404	3.48248	0.783364	5.53756e-05	0.00209438	0.266857	1.28865	0.61949	0.728094	-0.0849954	1.14473	0.810526	1	-0.00883277	1.40784	1	1	0.302145	1.24063	0.604512	0.68936
ENSMUSG00000019865	Nmbr	ENSMUST00000190751.1,ENSMUST00000020015.9,ENSMUST00000186175.1,ENSMUST00000187449.6,ENSMUST00000188021.6,ENSMUST00000191238.6,ENSMUST00000186382.6,ENSMUST00000190114.1	nonsense_mediated_decay,processed_transcript,retained_intron,protein_coding	0.274601	0.890569	5.39785e-05	0.000253872	0.00078356	0.235603	-2.08375	0.78938	8.53726e-09	3.42464e-08	-0.388837	1.17327	0.316018	0.688995	0.248688	1.51345	0.410792	0.604736	0.158791	-0.435275	0.880218	0.98676	-1.76695	-1.18333	0.0430534	0.194089	-1.57949	0.554718	0.0025615	0.00774005	0.63173	1.34643	0.0974539	1	-1.92406	-1.02335	0.0233134	1	-4.1937	0.813032	2.49919e-14	4.75895e-13
ENSMUSG00000040624	Plekhg1	ENSMUST00000131525.1,ENSMUST00000042438.12,ENSMUST00000154727.1,ENSMUST00000120274.7,ENSMUST00000136671.7,ENSMUST00000144543.7,ENSMUST00000137111.1,ENSMUST00000141367.1	nonsense_mediated_decay,retained_intron,protein_coding	0.866742	0.999977	5.92935e-19	5.05684e-17	0.000808382	0.236991	-2.6251	3.81907	2.89789e-41	1.21006e-39	-0.0321453	4.58051	0.863931	0.968885	0.0845349	4.63682	0.628034	0.778377	0.165154	2.08736	0.742174	0.949184	-0.954183	1.50682	0.0188983	0.117567	-2.3852	3.82965	3.13887e-15	8.5601e-14	0.117956	4.62837	0.549748	1	-1.11587	1.68018	0.0127603	1	-3.66087	3.78789	2.12221e-37	7.1104e-35
ENSMUSG00000078591	Hs3st4	ENSMUST00000106437.1	protein_coding	0.35586	0.945377	0.0011103	0.00369715	0.000866646	0.240483	0.547448	5.79222	0.000164587	0.000396181	0.0150351	5.53317	0.930228	0.987682	0.197101	5.63002	0.136842	0.296755	-0.387338	5.81175	0.0637373	0.437046	-0.638185	5.68334	0.000482971	0.0102664	0.150063	5.5904	0.434812	0.563662	0.182994	5.63555	0.25257	1	-0.25099	5.50065	0.193047	1	-0.308582	5.5485	0.0478713	0.0839538
ENSMUSG00000033880	Lgals3bp	ENSMUST00000144529.1,ENSMUST00000141459.1,ENSMUST00000043722.9,ENSMUST00000127054.1,ENSMUST00000106290.3	processed_transcript,protein_coding	0.0474681	0.474864	4.82279e-09	5.96889e-08	0.000846455	0.240483	-2.47164	2.58324	6.3879e-21	7.65026e-20	0.6553	3.72673	0.00475138	0.0878599	0.895837	3.88256	0.000880606	0.00787787	1.75822	2.02744	0.000144331	0.0126455	2.90509	3.00567	2.16438e-10	8.35863e-08	-1.39926	3.44096	5.61912e-06	3.21824e-05	0.242801	4.09877	0.391371	1	1.1467	3.20906	0.00320095	1	-0.51626	3.95308	0.15919	0.232957
ENSMUSG00000022321	Cdh10	ENSMUST00000176146.7,ENSMUST00000176593.1,ENSMUST00000176801.1,ENSMUST00000166873.8,ENSMUST00000176409.1,ENSMUST00000040562.13	nonsense_mediated_decay,retained_intron,protein_coding	0.108385	0.653777	6.37517e-08	6.11939e-07	0.000875121	0.240483	-1.10755	5.86137	1.372e-14	9.82537e-14	-0.344796	6.15108	0.0108449	0.141567	-0.330506	6.14853	0.0113895	0.052038	0.246721	5.32476	0.272541	0.719489	0.684692	5.60213	0.00450852	0.0475875	-0.514831	5.73628	0.00489082	0.0136257	0.0148504	6.00305	0.918124	1	0.436159	5.64955	0.0650644	1	-0.120685	5.92123	0.546365	0.636988
ENSMUSG00000024014	Pim1	ENSMUST00000024811.7	protein_coding	0.249072	0.868549	0.000124986	0.000531382	0.000888652	0.240483	1.65107	2.33085	5.69447e-08	2.09771e-07	0.628111	1.74343	0.107613	0.444086	0.589079	1.71011	0.0471764	0.14062	-0.940103	2.49754	0.0405468	0.363548	-1.49148	2.27987	1.88369e-05	0.00092039	0.0922899	1.9787	0.831629	0.889127	-0.0341402	1.95931	0.923637	1	-0.54958	1.73304	0.251879	1	-0.446754	1.72765	0.176582	0.254051
ENSMUSG00000039167	Adgrl4	ENSMUST00000141038.1,ENSMUST00000196970.1,ENSMUST00000046977.11,ENSMUST00000155652.1,ENSMUST00000129283.1,ENSMUST00000198893.1	processed_transcript,retained_intron,protein_coding	0.136987	0.712636	5.47413e-16	2.76869e-14	0.00118272	0.294929	-2.9441	2.41652	2.49806e-24	3.79618e-23	0.50433	3.50261	0.0216839	0.205084	0.518676	3.49979	0.00735827	0.0379149	1.04127	0.960006	0.0548454	0.413778	-0.525511	0.0798373	0.387036	0.652927	-2.39413	2.98479	5.97951e-14	1.3168e-12	0.0147035	3.70537	0.956387	1	-1.56802	0.704386	0.00457558	1	-3.97661	2.81315	1.38144e-26	1.41895e-24
ENSMUSG00000030093	Wnt7a	ENSMUST00000032180.6,ENSMUST00000133092.2,ENSMUST00000132936.2	processed_transcript,protein_coding	0.112826	0.664581	0.269709	0.38843	0.00129074	0.294929	-0.437983	2.58847	0.0364356	0.0580003	-0.70539	2.44164	0.00799242	0.119776	-0.453488	2.54934	0.0425533	0.131197	1.04033	3.00257	0.000911605	0.0433403	1.00189	2.97805	0.0213428	0.126724	1.32069	2.84265	1.58866e-05	8.1979e-05	0.250187	2.234	0.385688	1	-0.0362447	3.33006	0.930988	1	1.00942	2.89349	0.0115153	0.0242325
ENSMUSG00000030225	Dera	ENSMUST00000203340.1,ENSMUST00000203136.2,ENSMUST00000087675.8,ENSMUST00000203216.2,ENSMUST00000204779.2,ENSMUST00000203754.1,ENSMUST00000203046.2,ENSMUST00000204100.2,ENSMUST00000204356.1,ENSMUST00000205060.1,ENSMUST00000203693.2,ENSMUST00000204976.1,ENSMUST00000203507.1,ENSMUST00000204723.1	processed_transcript,retained_intron,protein_coding	0.00331907	0.12163	0.0443105	0.089217	0.00116491	0.294929	-0.921553	-0.152347	0.0351294	0.0561241	1.05601	0.796865	0.000219199	0.0124378	1.07849	0.799109	0.000157898	0.00206665	2.31279	0.851167	0.000548401	0.0308684	3.06208	1.53774	8.55433e-11	4.29916e-08	0.338788	1.27934	0.446096	0.575175	0.0237786	1.1585	0.923753	1	0.745147	1.86488	0.119856	1	1.04704	1.72501	0.000187347	0.000611541
ENSMUSG00000019874	Fabp7	ENSMUST00000020024.11,ENSMUST00000165013.1	protein_coding	1.54205e-08	1.66921e-05	1.83268e-08	2.00696e-07	0.00128465	0.294929	-2.47752	3.75712	1.88716e-18	1.85708e-17	-1.82094	3.76464	2.24288e-09	1.86449e-06	-1.99854	3.71082	5.89521e-17	3.60684e-14	0.235647	2.12034	0.626161	0.90801	-0.455645	1.77337	0.30302	0.573826	-0.451855	2.48951	0.327321	0.455189	-0.175425	2.6309	0.585774	1	-0.689336	1.87871	0.14313	1	-0.982406	2.13074	0.00359051	0.00862948
ENSMUSG00000020108	Ddit4	ENSMUST00000020308.4	protein_coding	1.66914e-15	7.82939e-12	1.36099e-09	1.88132e-08	0.00124627	0.294929	1.3703	4.87878	4.36225e-14	2.97411e-13	1.53104	5.12967	4.53355e-12	1.68394e-08	1.78748	5.32516	9.65205e-28	1.94034e-24	0.648789	5.79515	0.00591344	0.137091	0.785284	5.88422	0.00011074	0.00347068	0.490724	5.84066	0.0307051	0.0661688	0.257878	5.73854	0.203756	1	0.135496	6.09745	0.494735	1	0.348886	6.01451	0.0402396	0.0722352
ENSMUSG00000070407	Hs3st3b1	ENSMUST00000094103.3	protein_coding	0.00301676	0.114426	0.0429485	0.0870051	0.001137	0.294929	-1.0086	-0.128858	0.0253177	0.0416984	1.12164	0.888912	0.000552466	0.0232763	1.25019	0.968978	9.44351e-05	0.0013714	1.27259	0.0848702	0.0568582	0.420566	-0.509066	-0.902426	0.464962	0.714404	-0.806043	0.962413	0.0748512	0.138928	0.129297	1.31935	0.686007	1	-1.78003	-0.172644	0.00972132	1	-2.76199	0.677527	1.12712e-09	1.00132e-08
ENSMUSG00000071350	Setdb2	ENSMUST00000095775.9,ENSMUST00000161459.7,ENSMUST00000159640.1,ENSMUST00000111253.2,ENSMUST00000160904.1	processed_transcript,retained_intron,protein_coding	2.26629e-06	0.000839242	0.090825	0.162648	0.00129943	0.294929	0.605975	2.88728	0.00111841	0.00238025	1.478	3.59745	0.000169398	0.0101871	1.82927	3.86852	1.0151e-21	1.02032e-18	0.234625	3.2964	0.513906	0.857828	0.0801779	3.19608	0.818881	0.930348	-0.626	3.76736	0.12574	0.212364	0.35427	4.24546	0.280639	1	-0.157657	3.30397	0.665501	1	-1.16041	3.92366	3.5848e-06	1.67314e-05
ENSMUSG00000021273	Fdft1	ENSMUST00000054963.9	protein_coding	0.926112	0.999977	0.003673	0.010572	0.00118009	0.294929	-0.710793	6.07788	2.03977e-06	6.30989e-06	0.0569679	6.44932	0.742233	0.925629	0.0885605	6.45741	0.532434	0.707432	0.996681	6.30546	0.000539896	0.0305117	1.20624	6.4544	1.00588e-10	4.56606e-08	0.234952	6.5695	0.375687	0.505948	0.0333152	6.49165	0.843033	1	0.207157	6.74873	0.403935	1	0.38618	6.68319	0.0141373	0.029055
ENSMUSG00000024222	Fkbp5	ENSMUST00000079413.9,ENSMUST00000147716.1,ENSMUST00000153744.1,ENSMUST00000143685.1,ENSMUST00000114792.7,ENSMUST00000177939.7	processed_transcript,retained_intron,protein_coding	1.40919e-27	1.98301e-23	3.00682e-16	1.60882e-14	0.00127476	0.294929	1.33302	5.78333	1.26474e-20	1.4733e-19	1.46103	6.0028	1.58801e-15	2.23464e-11	1.74084	6.21667	1.01761e-37	4.77326e-34	0.829349	6.81168	1.3689e-05	0.0022589	1.02587	6.94724	8.63035e-10	2.53013e-07	0.705115	6.82937	9.66091e-05	0.000416381	0.281996	6.61113	0.0509806	1	0.195197	7.20118	0.27771	1	0.596016	7.04214	6.42494e-06	2.84582e-05
ENSMUSG00000025429	Pstpip2	ENSMUST00000114741.2	protein_coding	0.493491	0.999977	2.32231e-06	1.53066e-05	0.00122895	0.294929	-1.484	2.6313	2.23211e-11	1.17774e-10	0.00874749	3.17612	0.977689	1	0.260072	3.3149	0.157935	0.326833	1.41719	2.63839	0.000361655	0.0236708	1.38105	2.61361	0.000253063	0.00643962	-0.0450185	3.13657	0.880696	0.923484	0.253112	3.3124	0.198262	1	-0.0387574	3.05636	0.922213	1	-0.354598	3.24325	0.216777	0.301235
ENSMUSG00000100706	Gm19744	ENSMUST00000187946.6,ENSMUST00000190967.1,ENSMUST00000185458.1,ENSMUST00000188936.1	lincRNA,retained_intron	0.00422555	0.139255	0.243425	0.358313	0.00137925	0.308076	0.504558	0.00829517	0.158114	0.213818	0.0805817	-0.170449	0.856421	0.966212	1.07648	0.441415	0.000466761	0.00482606	-0.147031	0.264508	0.81124	0.969644	-0.787069	-0.092958	0.168633	0.421943	0.296176	0.0225579	0.637834	0.742092	0.99488	0.406425	0.00138501	0.928085	-0.642561	-0.0771685	0.397824	1	-1.35951	0.350958	0.000694091	0.00196841
ENSMUSG00000061878	Sphk1	ENSMUST00000141798.2,ENSMUST00000148185.1,ENSMUST00000063446.12,ENSMUST00000138840.7,ENSMUST00000106388.8,ENSMUST00000155102.7,ENSMUST00000106386.7,ENSMUST00000100201.9,ENSMUST00000136526.1,ENSMUST00000063396.9,ENSMUST00000145737.7,ENSMUST00000150658.1,ENSMUST00000154034.7,ENSMUST00000124682.7,ENSMUST00000134834.7,ENSMUST00000106387.8	processed_transcript,retained_intron,protein_coding	0.57988	0.999977	0.35876	0.484498	0.00142794	0.313969	-0.491796	0.516791	0.152387	0.207107	0.0891183	0.758559	0.800392	0.944826	-0.358507	0.514339	0.238615	0.430033	-2.78293	-0.506274	0.000261134	0.0195407	-0.90243	-0.209634	0.25678	0.527904	-3.40941	0.180227	6.07842e-09	6.16694e-08	-0.452343	0.601354	0.185573	1	1.9064	-1.08413	0.0388378	1	-1.08697	-0.0161824	0.0868118	0.139773
ENSMUSG00000020651	Slc26a4	ENSMUST00000218992.1,ENSMUST00000001253.7	processed_transcript,protein_coding	0.774264	0.999977	0.000704786	0.00246833	0.00151331	0.327619	-1.51694	0.498065	3.61794e-05	9.52155e-05	-0.203936	0.852106	0.492784	0.801077	-0.22989	0.829756	0.410145	0.604033	0.0639041	-0.360199	1	1	-2.10259	-1.15063	0.0301886	0.157613	-1.24778	0.394311	0.00574554	0.0156597	-0.0285658	0.755282	0.937186	1	-2.16145	-1.03571	0.0277028	1	-3.46373	0.030903	1.01518e-07	6.42914e-07
ENSMUSG00000057337	Chst3	ENSMUST00000167915.1,ENSMUST00000135158.8,ENSMUST00000068690.6	protein_coding	0.535404	0.999977	0.0384096	0.079287	0.00159178	0.329406	-1.05166	0.476156	0.0040996	0.00786926	0.158532	0.922378	0.672668	0.896381	-0.284808	0.674023	0.361623	0.560066	-1.20009	-0.536443	0.119909	0.551607	-3.11727	-1.03777	5.07131e-05	0.00196594	-2.40779	0.432228	0.000166823	0.000681631	-0.444279	0.793322	0.19995	1	-1.89261	-1.59753	0.10048	1	-3.94775	-0.163969	1.63572e-11	2.00329e-10
ENSMUSG00000052087	Rgs14	ENSMUST00000063771.13,ENSMUST00000149858.1,ENSMUST00000135851.1	nonsense_mediated_decay,retained_intron,protein_coding	0.214888	0.835989	9.44012e-06	5.34143e-05	0.00155694	0.329406	0.901132	5.1979	1.04287e-14	7.52964e-14	0.15412	4.80057	0.303312	0.678139	0.335199	4.89999	0.0528072	0.152938	0.956897	6.18049	9.65618e-07	0.000295395	1.28004	6.41595	7.2054e-09	1.53628e-06	1.71114	5.92652	8.71103e-22	5.89334e-20	0.182077	4.95987	0.317412	1	0.322523	6.67568	0.140273	1	1.82583	6.19645	5.38057e-16	1.32834e-14
ENSMUSG00000033446	Lpar6	ENSMUST00000044405.7	protein_coding	0.233394	0.856854	0.000310366	0.00119624	0.0015897	0.329406	-2.59961	0.938006	9.27171e-11	4.56194e-10	-0.649125	1.26568	0.010392	0.13812	-0.97649	1.12495	0.0011864	0.00990199	0.177756	-0.56307	0.949779	0.99966	-3.78245	-1.64402	0.000494381	0.0104146	-1.65356	0.515462	0.0474244	0.0953638	-0.32412	0.818576	0.312391	1	-3.95166	-1.29558	0.00921691	1	-5.46111	-0.13312	1.51218e-14	2.98869e-13
ENSMUSG00000028995	Fam126a	ENSMUST00000147179.1,ENSMUST00000198867.1,ENSMUST00000197617.4,ENSMUST00000101513.8,ENSMUST00000115109.1,ENSMUST00000030849.12,ENSMUST00000126828.1	processed_transcript,retained_intron,protein_coding	0.160302	0.754058	5.61408e-06	3.36176e-05	0.00161757	0.32989	-1.07298	4.0384	4.30307e-09	1.78675e-08	0.272966	4.65968	0.113903	0.458185	0.405196	4.73134	0.013865	0.0600845	1.35744	4.28118	8.83567e-07	0.000287987	1.25321	4.20319	5.7405e-06	0.000384668	0.00332843	4.74788	0.981149	0.988384	0.133425	4.8401	0.464167	1	-0.105661	4.6576	0.671564	1	-0.260798	4.75073	0.22362	0.308962
ENSMUSG00000055799	Tcf7l1	ENSMUST00000141743.1,ENSMUST00000069536.11,ENSMUST00000149446.2,ENSMUST00000182651.1,ENSMUST00000114053.8	processed_transcript,protein_coding	0.650429	0.999977	6.93831e-07	5.1672e-06	0.00166347	0.334405	1.8807	2.0387	5.32621e-11	2.68639e-10	0.0373545	0.935751	0.925631	0.986954	0.294385	1.07405	0.301075	0.498556	-1.55831	2.06631	0.00120247	0.0521623	-1.25079	2.13117	0.00113338	0.0185237	0.274059	1.04744	0.540127	0.660013	0.254558	1.08189	0.395729	1	0.300782	1.34475	0.598297	1	0.321052	1.33184	0.351178	0.449008
ENSMUSG00000081225	Cyp2j12	ENSMUST00000097972.4,ENSMUST00000121694.2	nonsense_mediated_decay,protein_coding	0.876675	0.999977	4.30133e-07	3.37393e-06	0.00169354	0.335184	-3.87276	0.575252	4.03335e-14	2.75939e-13	-0.266849	1.15948	0.360945	0.722057	-0.189888	1.19039	0.492657	0.675304	1.89511	-0.858069	0.18148	0.632087	-1.00044	-2.16553	0.421491	0.681681	-1.60604	0.592521	0.0324891	0.0695023	0.0771938	1.08366	0.805781	1	-2.87907	-1.17033	0.0237735	1	-4.73434	0.325682	6.1566e-17	1.78263e-15
ENSMUSG00000034563	Ccpg1	ENSMUST00000149551.1,ENSMUST00000138466.1,ENSMUST00000085350.10,ENSMUST00000150826.8,ENSMUST00000183672.1,ENSMUST00000131924.1,ENSMUST00000156879.7,ENSMUST00000124008.1,ENSMUST00000037977.14,ENSMUST00000140675.7	nonsense_mediated_decay,retained_intron,protein_coding	0.672141	0.999977	0.822435	0.879497	0.00171498	0.335184	-0.0730165	3.31349	0.673097	0.733738	-0.0674827	3.3363	0.720275	0.915736	0.119958	3.4345	0.569215	0.736003	-0.911752	2.82473	0.00368682	0.10074	-1.04724	2.74702	0.000803431	0.0144024	-0.912589	2.92833	0.000699062	0.00244281	0.188996	3.40573	0.396619	1	-0.13736	2.28336	0.709767	1	-1.26091	2.99066	2.48776e-05	9.76581e-05
ENSMUSG00000039474	Wfs1	ENSMUST00000166339.7,ENSMUST00000167937.1,ENSMUST00000043964.12	nonsense_mediated_decay,protein_coding	0.00215118	0.0915224	0.0187604	0.0430453	0.00185255	0.355236	0.634239	7.04546	2.77889e-06	8.45686e-06	0.420383	6.97975	0.000565109	0.0234937	0.897875	7.29274	2.19697e-05	0.000416655	1.3793	8.24272	8.24553e-09	7.25195e-06	2.17691	8.89028	1.12108e-16	7.88791e-13	1.6012	8.12994	2.4817e-14	5.83014e-13	0.480388	7.40686	0.0194161	1	0.797069	9.12581	0.00232664	1	1.89161	8.82984	1.67281e-11	2.04339e-10
ENSMUSG00000052551	Adarb2	ENSMUST00000064473.12,ENSMUST00000135574.7,ENSMUST00000123187.1,ENSMUST00000139438.1	protein_coding	0.386938	0.961243	3.50194e-06	2.2158e-05	0.0018767	0.355236	-1.09306	3.93638	4.41582e-06	1.31151e-05	0.0905765	4.45176	0.576854	0.848844	0.273938	4.55195	0.0532023	0.153856	-0.349325	3.07811	0.311977	0.746986	-0.772487	2.86516	0.0260356	0.14421	-1.54052	3.91691	4.37397e-12	7.28409e-11	0.184984	4.5868	0.236047	1	-0.424675	2.7007	0.197634	1	-2.17101	3.95109	1.17767e-21	6.30122e-20
ENSMUSG00000037465	Klf10	ENSMUST00000074043.5	protein_coding	0.336111	0.933968	0.298127	0.420492	0.00189332	0.355236	0.221194	5.05356	0.164726	0.221587	-0.227955	4.8438	0.245349	0.625914	0.0453672	4.98437	0.825255	0.908258	-1.11672	4.61311	1.01413e-06	0.000302934	-0.927597	4.67618	1.02093e-05	0.00060111	-0.66255	4.43238	0.0037584	0.0108045	0.27426	4.88738	0.207247	1	0.189538	4.11382	0.439216	1	-0.77294	4.65676	0.000568855	0.00165118
ENSMUSG00000031103	Elf4	ENSMUST00000140486.1,ENSMUST00000033429.8,ENSMUST00000114958.7	protein_coding	0.679604	0.999977	3.26208e-09	4.1693e-08	0.00202988	0.375848	-8.09232	-0.0010342	2.89224e-18	2.81463e-17	0.521052	1.04681	0.0659802	0.357105	0.477223	1.01013	0.148097	0.313103	5.86562	-1.41972	0.002278	0.075426	5.53135	-1.69604	0.0045308	0.0476696	-2.22492	0.678392	0.00102684	0.00344204	-0.0458738	1.22352	0.871363	1	-0.562829	-1.01709	0.60816	1	-2.66031	0.520095	0.000212011	0.000683487
ENSMUSG00000033355	Rtp4	ENSMUST00000038423.5,ENSMUST00000211349.1,ENSMUST00000211569.1,ENSMUST00000209422.1,ENSMUST00000210901.1	protein_coding	0.413381	0.975381	3.98413e-05	0.000193704	0.00209645	0.383133	-2.34946	0.283033	1.32019e-08	5.1864e-08	0.0504934	0.890561	0.877111	0.973936	0.48325	1.14548	0.238899	0.430282	-3.67305	-1.75428	0.00223236	0.0751526	-1.28094	-1.61404	0.178649	0.43736	-6.18923	0.220657	3.94756e-16	1.20499e-14	0.438113	1.14354	0.266068	1	2.45524	-2.28519	0.099145	1	-4.12356	0.556152	1.6363e-09	1.41612e-08
ENSMUSG00000059857	Ntng1	ENSMUST00000138953.8,ENSMUST00000051253.3,ENSMUST00000156177.8,ENSMUST00000191116.1,ENSMUST00000106575.9,ENSMUST00000072596.11,ENSMUST00000138344.8,ENSMUST00000106571.9,ENSMUST00000133268.8,ENSMUST00000128219.8,ENSMUST00000189335.1,ENSMUST00000131027.8,ENSMUST00000106570.4	nonsense_mediated_decay,retained_intron,protein_coding	0.714764	0.999977	0.934045	0.954826	0.00222774	0.392509	0.00652368	4.54128	0.972767	0.981415	-0.0473148	4.53995	0.821943	0.952884	0.139239	4.6373	0.499178	0.679806	-0.743555	4.15389	0.00227316	0.075426	-1.12657	3.98266	0.000181477	0.00496838	-0.684291	4.20439	0.00231762	0.00710224	0.186835	4.61809	0.322868	1	-0.386462	3.59352	0.23805	1	-1.27418	4.18712	2.06369e-05	8.25712e-05
ENSMUSG00000020486	Sept4	ENSMUST00000135175.7,ENSMUST00000107962.7,ENSMUST00000134923.7,ENSMUST00000133638.7,ENSMUST00000122945.7,ENSMUST00000063156.10,ENSMUST00000127414.1,ENSMUST00000136229.7,ENSMUST00000018544.11,ENSMUST00000122067.7,ENSMUST00000148216.7,ENSMUST00000107961.7,ENSMUST00000132723.7,ENSMUST00000107960.7,ENSMUST00000140398.7,ENSMUST00000123081.7,ENSMUST00000143950.1,ENSMUST00000133202.2	processed_transcript,retained_intron,protein_coding	0.207361	0.825803	1.74378e-28	5.70664e-26	0.00223143	0.392509	-2.24377	6.19431	2.69766e-67	4.41413e-65	-0.156265	6.85389	0.261485	0.640724	-0.310354	6.76167	0.0107401	0.050061	0.388914	4.88643	0.0924818	0.502939	0.595085	5.0157	0.0081488	0.070436	-1.68903	6.15449	6.10823e-18	2.37445e-16	-0.153224	6.71233	0.283187	1	0.206351	5.13541	0.374853	1	-1.35338	6.08296	2.87229e-12	3.92036e-11
ENSMUSG00000031119	Gpc4	ENSMUST00000033450.2	protein_coding	0.506818	0.999977	2.48019e-07	2.10121e-06	0.00219419	0.392509	-1.6076	3.29595	2.85706e-11	1.48356e-10	-0.0181582	3.8797	0.920124	0.985912	0.250152	4.02646	0.152375	0.319555	-0.848264	1.85841	0.0460443	0.386366	-1.16901	1.69338	0.0119336	0.089277	-2.43681	3.14505	4.43265e-17	1.56332e-15	0.2693	4.01316	0.131578	1	-0.314983	1.26026	0.558562	1	-3.06775	3.30302	1.39317e-19	5.73238e-18
ENSMUSG00000032523	Hhatl	ENSMUST00000217652.1,ENSMUST00000214768.1,ENSMUST00000163981.2,ENSMUST00000215477.1,ENSMUST00000035110.10,ENSMUST00000215910.1	protein_coding	0.678107	0.999977	2.39894e-10	3.86688e-09	0.00243396	0.422848	-2.00097	2.01615	4.90253e-11	2.48696e-10	-0.134023	2.56801	0.545382	0.828437	0.065748	2.66926	0.749684	0.860669	0.0506805	0.735295	0.964107	1	-1.10055	0.189733	0.0530988	0.218429	-1.78638	1.94516	2.00293e-07	1.52765e-06	0.20033	2.61372	0.33233	1	-1.15469	0.275234	0.043725	1	-3.14107	1.903	8.04948e-18	2.58613e-16
ENSMUSG00000036908	Unc93b1	ENSMUST00000162708.6,ENSMUST00000165711.2,ENSMUST00000162193.1,ENSMUST00000161415.1	retained_intron,protein_coding	0.0248348	0.360769	1.3075e-13	4.03489e-12	0.00275925	0.473515	-3.16648	2.76826	3.00271e-38	1.07244e-36	-0.520821	3.31032	0.0843799	0.399931	-0.922733	3.1211	4.44232e-06	0.000117504	0.388528	0.710089	0.491972	0.84675	0.900719	1.03704	0.0860152	0.287507	-2.2527	2.39908	6.95676e-08	5.82018e-07	-0.404732	2.88315	0.181383	1	0.510107	1.11942	0.338941	1	-1.36362	2.14973	0.000243277	0.000770166
ENSMUSG00000042251	Pm20d1	ENSMUST00000048660.11,ENSMUST00000112393.8,ENSMUST00000132450.1,ENSMUST00000152989.1	processed_transcript,protein_coding	0.28022	0.896303	3.99709e-06	2.48881e-05	0.00289151	0.478697	-2.42166	0.191913	3.3616e-07	1.13713e-06	0.498579	1.06739	0.144599	0.509921	0.0558252	0.790384	0.891183	0.94697	-2.38497	-1.74129	0.0382114	0.356732	-2.37001	-1.90787	0.0147666	0.10206	-5.21289	0.54077	8.64865e-14	1.85807e-12	-0.445181	1.05824	0.159513	1	0.00708794	-2.47117	1	1	-4.77283	0.0488348	1.8436e-16	4.97948e-15
ENSMUSG00000046280	She	ENSMUST00000050401.5,ENSMUST00000197454.1	retained_intron,protein_coding	0.929068	0.999977	0.000351067	0.00133025	0.00285138	0.478697	-3.31113	0.385012	8.41861e-09	3.37993e-08	-0.183688	0.964003	0.601513	0.862539	0.0800888	1.10987	0.91388	0.959567	2.31388	-0.392904	0.0568215	0.420566	-1.01346	-2.01756	0.446306	0.701431	-0.818207	0.614777	0.22619	0.341042	0.26167	1.03212	0.607991	1	-3.30244	-0.710656	0.00220501	1	-4.48437	0.379864	3.32886e-08	2.31785e-07
ENSMUSG00000083798	Gm14584	ENSMUST00000118956.1	processed_pseudogene	0.0681727	0.547248	0.0653474	0.123101	0.0028579	0.478697	-0.525048	1.43332	0.0986836	0.141312	-0.523525	1.38585	0.0327596	0.251422	-0.418639	1.42838	0.0802672	0.204772	0.691537	1.56953	0.118236	0.549549	0.355881	1.35007	0.451699	0.705238	0.726877	1.49055	0.0176406	0.0414629	0.106214	1.20041	0.692299	1	-0.336097	1.64978	0.411068	1	0.256233	1.35234	0.410169	0.508448
ENSMUSG00000104913	Gm6560	ENSMUST00000198588.1	processed_pseudogene	0.0741277	0.566916	0.12657	0.213535	0.00293858	0.480833	0.314469	3.2345	0.109312	0.154612	-0.375571	2.89852	0.0572701	0.335375	-0.412725	2.86913	0.0309117	0.104943	0.424772	3.62481	0.123176	0.557214	0.521935	3.68237	0.0472934	0.204905	1.1235	3.3451	1.49963e-06	9.60089e-06	-0.0368431	2.71083	0.852101	1	0.096924	3.82833	0.712594	1	1.23412	3.39034	1.42313e-07	8.77961e-07
ENSMUSG00000022076	Klhl1	ENSMUST00000022666.7	protein_coding	0.074645	0.567592	2.06577e-06	1.37574e-05	0.00311536	0.5039	1.60102	3.60156	7.20322e-17	6.26089e-16	-0.678838	2.29505	0.00197982	0.0508288	-0.548096	2.34753	0.0232393	0.0862177	-1.58145	3.51329	1.82358e-05	0.00278928	-2.06354	3.35616	2.57445e-10	9.15118e-08	0.710517	2.29713	0.0504329	0.100594	0.132145	2.03888	0.605542	1	-0.49325	2.37638	0.256265	1	0.0733704	2.11273	0.842708	0.885799
ENSMUSG00000026241	Nppc	ENSMUST00000027449.5	protein_coding	0.265294	0.882343	0.210508	0.320315	0.00337986	0.534398	-0.588807	1.26426	0.0400664	0.0632008	0.611849	1.88126	0.0233886	0.213702	0.184754	1.60483	0.440964	0.632156	-1.24931	0.427188	0.0237524	0.282366	-1.535	0.259735	0.0361481	0.174563	-2.43887	1.46763	2.8251e-09	3.00717e-08	-0.423177	1.9174	0.113514	1	-0.298998	-0.353001	0.717597	1	-2.31719	1.01958	0.000171564	0.000565
ENSMUSG00000067212	H2-T23	ENSMUST00000102678.4,ENSMUST00000174471.1,ENSMUST00000174161.1,ENSMUST00000174839.1	retained_intron,protein_coding	0.812206	0.999977	0.0581195	0.111974	0.00335339	0.534398	-0.588551	2.6811	0.0088148	0.0158338	-0.0658937	2.92127	0.73909	0.925137	-0.173662	2.85263	0.406948	0.601025	0.680511	2.73697	0.0628702	0.434533	1.20558	3.10847	0.000817411	0.0145455	0.140697	2.93809	0.605007	0.715493	-0.106229	2.84296	0.627231	1	0.52355	3.26414	0.138277	1	0.761344	3.17679	0.0143402	0.0293692
ENSMUSG00000026344	Lypd1	ENSMUST00000027582.9,ENSMUST00000162899.7,ENSMUST00000159529.1,ENSMUST00000159417.1,ENSMUST00000161361.2	protein_coding	0.0406252	0.444166	2.255e-12	5.54762e-11	0.00345085	0.534831	1.98342	7.28539	5.91724e-35	1.7567e-33	-0.640079	5.67941	0.000479465	0.0209535	-0.260669	5.85677	0.180868	0.356766	-1.04081	7.43883	3.10608e-05	0.00400998	-1.42974	7.29114	1.14703e-10	4.89121e-08	1.59039	6.34313	6.3514e-10	7.54236e-09	0.379345	5.57425	0.0511857	1	-0.389137	6.70569	0.150838	1	0.796959	6.17347	0.00119509	0.00321247
ENSMUSG00000028159	Dapp1	ENSMUST00000199541.1,ENSMUST00000200596.1,ENSMUST00000029806.12,ENSMUST00000154716.1,ENSMUST00000124827.7,ENSMUST00000136613.3,ENSMUST00000184222.5	processed_transcript,retained_intron,protein_coding	0.313085	0.920633	1.34185e-07	1.20194e-06	0.00361064	0.534831	-2.37	1.72289	9.67693e-14	6.38415e-13	-0.192302	2.29992	0.522801	0.819522	-0.555688	2.11072	0.0278631	0.0978755	-0.0975299	0.0937704	0.892796	0.988148	-2.3667	-0.703479	0.00372223	0.0424811	-2.29953	1.5856	7.2049e-07	4.95263e-06	-0.359959	2.0522	0.227839	1	-2.25346	-0.677821	0.0103622	1	-4.29284	1.02539	4.1117e-16	1.04064e-14
ENSMUSG00000030787	Lyve1	ENSMUST00000033050.4,ENSMUST00000209319.1	retained_intron,protein_coding	0.0312502	0.399555	9.31854e-06	5.28539e-05	0.00355151	0.534831	-2.99766	-0.161423	1.36235e-07	4.81925e-07	1.18754	1.20577	0.00491054	0.0895092	1.09292	1.12304	0.00136781	0.0110611	2.75449	-0.344931	0.000434474	0.0266225	3.77856	0.542592	2.41932e-06	0.000192343	-1.40986	1.14046	0.00230144	0.00705883	-0.0897667	1.54648	0.81316	1	1.0114	0.81728	0.084274	1	-0.34305	1.33782	0.451749	0.549334
ENSMUSG00000040258	Nxph4	ENSMUST00000095266.2	protein_coding	0.478029	0.999977	0.0006322	0.00224428	0.00350469	0.534831	1.44802	1.67391	7.05734e-05	0.000179391	0.265706	1.01401	0.367799	0.726923	0.480567	1.13565	0.0752099	0.196351	-1.07206	1.76998	0.0270832	0.30056	-1.37083	1.61713	0.00667457	0.0617112	0.11423	1.16319	0.807931	0.872466	0.216448	1.22829	0.422747	1	-0.290691	1.04739	0.618188	1	-0.433485	1.12648	0.304625	0.398724
ENSMUSG00000034587	8430429K09Rik	ENSMUST00000146456.1,ENSMUST00000144844.1,ENSMUST00000136038.1,ENSMUST00000154397.1,ENSMUST00000142397.1	processed_transcript	0.772558	0.999977	0.672697	0.768859	0.00360162	0.534831	0.0809165	2.94505	0.721442	0.775446	-0.143143	2.85466	0.488722	0.799754	-0.0716246	2.88539	0.713366	0.83634	0.860568	3.50656	0.00357256	0.0994881	0.419381	3.2124	0.134811	0.373289	1.08066	3.3798	1.14305e-05	6.09972e-05	0.0738378	2.8317	0.71486	1	-0.442227	3.59847	0.11094	1	0.545777	3.13046	0.0175597	0.0351343
ENSMUSG00000039676	Capsl	ENSMUST00000042360.3	protein_coding	0.624293	0.999977	0.00787817	0.0203677	0.00354734	0.534831	-2.25246	-0.0576049	0.000977919	0.00209808	0.194482	0.593079	0.674954	0.89772	0.601721	0.831466	0.112085	0.259674	1.09535	-0.820233	0.442484	0.821998	-1.94569	-1.94378	0.130584	0.366866	-1.23206	0.290019	0.0956105	0.169664	0.409933	0.878184	0.266957	1	-3.05965	-1.26979	0.00913391	1	-4.71124	0.266126	1.10801e-13	1.88308e-12
ENSMUSG00000000392	Fap	ENSMUST00000173745.1,ENSMUST00000172676.7,ENSMUST00000174234.7,ENSMUST00000102732.9,ENSMUST00000128139.2,ENSMUST00000174448.7,ENSMUST00000152085.8,ENSMUST00000000402.15,ENSMUST00000136297.7	nonsense_mediated_decay,processed_transcript,retained_intron,protein_coding	0.414589	0.975419	0.0129763	0.031222	0.00375692	0.53786	-1.1289	1.34686	0.000698975	0.00153687	-0.397401	1.55197	0.117382	0.464951	-0.500794	1.49545	0.093025	0.227699	-2.61001	-0.111613	0.000184847	0.0153634	-1.88983	-0.0929013	0.00890295	0.0746172	-3.34075	0.709765	1.00352e-11	1.55353e-10	-0.098422	1.32675	0.771306	1	0.752339	-1.20379	0.397569	1	-2.57986	0.592162	6.59687e-06	2.91464e-05
ENSMUSG00000032118	Fez1	ENSMUST00000161500.7,ENSMUST00000216539.1,ENSMUST00000161978.1,ENSMUST00000162633.8,ENSMUST00000159137.1,ENSMUST00000034630.14,ENSMUST00000162235.1,ENSMUST00000160041.1,ENSMUST00000163816.7,ENSMUST00000214772.1	nonsense_mediated_decay,processed_transcript,retained_intron,protein_coding	0.0832239	0.593695	0.321211	0.445284	0.00373839	0.53786	-0.143465	7.51971	0.150217	0.204574	-0.202786	7.50575	0.0797713	0.390313	-0.250981	7.46972	0.0224246	0.0840146	0.223173	7.55581	0.218479	0.677219	0.321264	7.61006	0.0324939	0.164389	0.286013	7.5394	0.0699526	0.131372	-0.0472917	7.39382	0.696944	1	0.0962774	7.68545	0.591671	1	0.409402	7.55825	0.00208661	0.00530869
ENSMUSG00000021806	Nid2	ENSMUST00000022340.3	protein_coding	0.504891	0.999977	0.152284	0.247282	0.00378398	0.53786	-0.779884	0.868844	0.0636037	0.0957867	0.150486	1.25105	0.656672	0.890668	-0.343664	0.973918	0.200385	0.381521	-2.49791	-0.316346	0.00193441	0.0708882	-1.59186	-0.238367	0.0487607	0.20842	-3.35415	0.651622	2.03171e-09	2.22319e-08	-0.497861	1.09578	0.102483	1	0.95604	-1.15335	0.330522	1	-2.0272	0.253833	0.000212615	0.000684806
ENSMUSG00000037487	Ubr5	ENSMUST00000110336.2	protein_coding	0.00117652	0.0639838	0.385527	0.510938	0.00377296	0.53786	-0.14252	7.5538	0.16446	0.221314	0.251921	7.80189	0.0357266	0.262672	0.502984	7.95049	1.21381e-05	0.000260776	0.802671	7.96902	2.98488e-05	0.00388919	1.12457	8.19561	3.71363e-12	2.61291e-09	0.410622	8.09795	0.0137936	0.033611	0.252728	8.03789	0.0477629	1	0.320403	8.41884	0.086747	1	0.457545	8.37379	0.000997435	0.00273072
ENSMUSG00000019970	Sgk1	ENSMUST00000141218.7,ENSMUST00000126560.1,ENSMUST00000124203.1,ENSMUST00000124350.1,ENSMUST00000092673.10,ENSMUST00000020145.11,ENSMUST00000164659.7,ENSMUST00000135195.1,ENSMUST00000120509.7,ENSMUST00000143094.1,ENSMUST00000150089.7,ENSMUST00000142174.7,ENSMUST00000100036.9	processed_transcript,retained_intron,protein_coding	7.94091e-17	5.58722e-13	0.143732	0.236037	0.00392459	0.552268	0.320176	6.03641	0.00767082	0.0139372	1.71612	7.10292	4.80251e-12	1.68394e-08	1.87962	7.22641	5.14702e-39	3.62145e-35	0.897908	6.74256	2.73298e-05	0.00369793	0.953137	6.77725	2.8313e-08	5.10796e-06	-0.494715	7.36145	0.0519807	0.103082	0.16529	7.6993	0.444066	1	0.0542688	7.07853	0.790041	1	-0.626567	7.46886	8.47401e-05	0.000296706
ENSMUSG00000047369	Dnah14	ENSMUST00000097446.8,ENSMUST00000192602.1,ENSMUST00000193365.5,ENSMUST00000195808.1,ENSMUST00000160793.1,ENSMUST00000195458.1,ENSMUST00000208001.1,ENSMUST00000194470.1,ENSMUST00000160345.1	processed_transcript,retained_intron,protein_coding	0.675818	0.999977	1.4161e-09	1.94793e-08	0.00429917	0.557255	-3.62185	0.359327	4.32367e-13	2.70172e-12	0.225831	1.18729	0.484015	0.79654	0.345729	1.24901	0.22962	0.419094	2.46505	-0.529639	0.00193324	0.0708882	1.13632	-1.318	0.302368	0.573208	-1.34131	0.857403	0.00259606	0.00782265	0.121602	1.33779	0.700814	1	-1.33334	-0.472504	0.0855759	1	-2.79564	0.683073	1.51195e-07	9.27872e-07
ENSMUSG00000045319	Proser2	ENSMUST00000194054.1,ENSMUST00000126551.1,ENSMUST00000114942.8,ENSMUST00000054254.11	processed_transcript,protein_coding	0.184163	0.790473	0.288711	0.409509	0.00454193	0.557255	-0.504037	0.746512	0.10155	0.144783	-0.341972	0.770001	0.237552	0.618906	-0.778273	0.565673	0.0303218	0.103671	-2.68538	-0.304614	0.000236821	0.0180138	-1.52767	-0.175678	0.0209947	0.125451	-2.88346	0.0572391	2.47393e-07	1.84881e-06	-0.43282	0.434507	0.251304	1	1.14483	-1.16715	0.265013	1	-1.29765	-0.19993	0.0311644	0.0579244
ENSMUSG00000026826	Nr4a2	ENSMUST00000140165.1,ENSMUST00000028166.8,ENSMUST00000112629.7,ENSMUST00000128776.1,ENSMUST00000112627.1,ENSMUST00000183542.7	nonsense_mediated_decay,processed_transcript,protein_coding	0.783022	0.999977	0.00484287	0.0134442	0.00415629	0.557255	-1.0565	4.96563	0.000814625	0.00176932	-0.234959	5.29223	0.181268	0.556424	-0.137498	5.33486	0.390201	0.587577	-1.69531	3.61133	6.99897e-06	0.00138718	-1.53697	3.63452	0.000741637	0.0136422	-2.52116	4.4208	1.60029e-25	1.66809e-23	0.0980984	5.23886	0.592038	1	0.153952	2.70379	0.720978	1	-2.47041	4.50835	2.44837e-11	2.89769e-10
ENSMUSG00000027340	Slc23a2	ENSMUST00000154009.1,ENSMUST00000127724.7,ENSMUST00000137910.1,ENSMUST00000133407.1,ENSMUST00000128899.1,ENSMUST00000148749.1,ENSMUST00000028815.14	processed_transcript,protein_coding	0.719771	0.999977	0.557837	0.671619	0.00412998	0.557255	-0.0953675	7.72855	0.400701	0.47769	0.0854422	7.85362	0.474187	0.790142	0.0995728	7.85125	0.35913	0.557308	-0.464944	7.41099	0.00822589	0.159067	-0.366221	7.45367	0.024473	0.137816	-0.641878	7.57922	1.96983e-05	9.95672e-05	0.0153504	7.89891	0.895133	1	0.0972432	7.23176	0.59345	1	-0.57802	7.61594	6.8496e-05	0.000244638
ENSMUSG00000067578	Cbln4	ENSMUST00000087950.3	protein_coding	0.693727	0.999977	0.384714	0.510197	0.0040648	0.557255	-0.403508	3.06985	0.197452	0.259375	-0.328478	3.09849	0.256973	0.636418	-0.0836806	3.21812	0.798858	0.891208	-2.26084	2.00705	2.27876e-06	0.000508996	-1.60152	2.12425	0.00017631	0.00486478	-2.31906	2.27889	4.09126e-08	3.59153e-07	0.244654	3.0768	0.475827	1	0.669133	1.01394	0.210386	1	-1.93394	2.53431	7.88122e-06	3.43464e-05
ENSMUSG00000023267	Gabrr2	ENSMUST00000108162.7,ENSMUST00000147889.1,ENSMUST00000131920.7,ENSMUST00000024035.8	protein_coding	8.51537e-06	0.00239657	0.00806428	0.0207764	0.00433939	0.557255	-2.39609	-1.52283	0.003219	0.00630273	2.46447	0.535109	1.55067e-06	0.000330622	2.85179	0.857822	5.45769e-17	3.49094e-14	2.5802	-1.2077	0.0538061	0.409719	0.270299	-2.35827	1	1	-2.15012	0.594097	0.0021691	0.006703	0.396037	1.33555	0.298748	1	-2.35121	-1.37424	0.018525	1	-4.944	0.683003	3.40489e-22	1.93982e-20
ENSMUSG00000029054	Gabrd	ENSMUST00000129892.1,ENSMUST00000030925.2,ENSMUST00000150423.7	processed_transcript,protein_coding	0.0340357	0.412888	2.35526e-16	1.29973e-14	0.00455403	0.557255	1.29394	6.33663	1.92377e-30	4.37338e-29	-0.274512	5.43038	0.0772791	0.384149	-0.369713	5.3712	0.00443965	0.0262941	0.20929	6.94621	0.267933	0.716389	0.32255	7.01032	0.036368	0.175084	1.78497	6.42765	1.25012e-20	7.20972e-19	-0.0944609	5.26232	0.547274	1	0.112261	7.07822	0.536031	1	1.96972	6.47767	6.8327e-39	2.59864e-36
ENSMUSG00000078670	Fam174b	ENSMUST00000206337.1,ENSMUST00000205946.1,ENSMUST00000107456.3	retained_intron,protein_coding	0.0495047	0.482097	0.00444887	0.0124961	0.0042832	0.557255	0.554832	5.03651	2.10778e-05	5.72711e-05	0.0527612	4.7937	0.768517	0.936134	-0.348668	4.5641	0.0123309	0.0548593	-0.82362	4.8603	0.00064993	0.0345125	-0.889973	4.82218	5.50869e-06	0.000372684	-0.310768	4.64817	0.198473	0.306442	-0.401002	4.63204	0.0206655	1	-0.0656961	4.40387	0.8014	1	-0.00196961	4.38718	1	1
ENSMUSG00000038515	Grtp1	ENSMUST00000209691.1,ENSMUST00000210317.1,ENSMUST00000209465.1,ENSMUST00000209516.1,ENSMUST00000209895.1,ENSMUST00000211128.1,ENSMUST00000165605.3	nonsense_mediated_decay,retained_intron,protein_coding	0.987832	0.999977	0.0517667	0.101854	0.00432957	0.557255	-0.819095	0.953491	0.036381	0.057933	0.0140369	1.27072	0.997556	1	-0.0372548	1.23445	0.906786	0.956289	-1.86139	-0.141434	0.0132132	0.207518	-0.308375	0.309116	0.60158	0.808774	-2.68216	0.668361	1.3056e-07	1.031e-06	-0.0480474	1.25538	0.872342	1	1.55797	-0.263713	0.025449	1	-1.12134	0.81637	0.00270507	0.00669701
ENSMUSG00000031654	Cbln1	ENSMUST00000211279.1,ENSMUST00000169693.1,ENSMUST00000034076.15	processed_transcript,protein_coding	0.739265	0.999977	0.398401	0.524541	0.00400237	0.557255	-0.313392	1.81663	0.278671	0.349911	0.202005	2.08883	0.422562	0.758939	0.232648	2.09678	0.33223	0.529641	-1.00808	1.19201	0.0573743	0.420725	-1.26982	1.0521	0.00832562	0.0713074	-1.52595	1.66992	0.000209194	0.000832281	0.0324216	2.18854	0.910278	1	-0.271445	0.555167	0.654577	1	-1.83671	1.59178	4.35817e-07	2.46199e-06
ENSMUSG00000034361	Cpne2	ENSMUST00000156894.1,ENSMUST00000156377.1,ENSMUST00000109537.1,ENSMUST00000136550.7,ENSMUST00000212550.1,ENSMUST00000048653.9	nonsense_mediated_decay,processed_transcript,retained_intron,protein_coding	0.378918	0.956125	0.0102938	0.0256018	0.00442956	0.557255	0.822999	3.86685	1.48187e-05	4.11788e-05	0.0526399	3.46685	0.793174	0.942868	0.370588	3.64764	0.0944661	0.230226	1.34923	5.11593	1.51117e-05	0.00241649	1.6107	5.31776	1.89158e-07	2.4877e-05	2.12023	4.86454	1.12718e-13	2.3888e-12	0.318859	3.6583	0.176735	1	0.259872	5.67624	0.41129	1	2.0411	5.12114	1.74233e-11	2.1191e-10
ENSMUSG00000021803	Cdhr1	ENSMUST00000022337.9	protein_coding	0.00759381	0.199739	0.148155	0.241833	0.00445693	0.557255	0.481132	3.32286	0.125213	0.174335	0.600737	3.46659	0.0808039	0.393315	1.016	3.74505	0.000137301	0.00185179	-0.184186	3.43398	0.586246	0.88878	-0.472016	3.2742	0.085162	0.286082	-0.292701	3.53934	0.394612	0.523915	0.417724	3.91647	0.0550705	1	-0.282638	3.20051	0.430575	1	-1.02413	3.66842	3.95567e-06	1.83e-05
ENSMUSG00000016664	Pacsin2	ENSMUST00000171436.7,ENSMUST00000165095.7,ENSMUST00000056177.6	protein_coding	0.327498	0.926864	0.941903	0.960463	0.00438664	0.557255	-0.00222372	5.67069	0.983713	0.990262	-0.244075	5.56668	0.0890127	0.410188	-0.200393	5.57922	0.0945957	0.230423	0.411467	5.89644	0.0412475	0.365513	0.599546	6.01341	0.00648233	0.0607212	0.656751	5.79445	0.000287339	0.00110506	0.0444178	5.48151	0.75831	1	0.186323	6.14415	0.404813	1	0.77438	5.90911	5.28486e-05	0.000193366
ENSMUSG00000109901	Chmp1b	ENSMUST00000210564.1	protein_coding	0.076876	0.576959	0.339426	0.464948	0.00454276	0.557255	0.235154	5.05293	0.0448497	0.0698612	-0.525395	4.68361	0.000252676	0.0136334	-0.423925	4.72399	0.00366003	0.0227592	-1.52676	4.48133	2.54054e-07	0.000105149	-1.44977	4.48979	1.01818e-07	1.57449e-05	-0.757813	4.09365	0.00729845	0.0192615	0.102555	4.49007	0.516124	1	0.0713904	3.65503	0.853007	1	-0.81084	4.16818	0.00214068	0.00543356
ENSMUSG00000024777	Ppp2r5b	ENSMUST00000025695.9,ENSMUST00000148693.1,ENSMUST00000153155.1	processed_transcript,retained_intron,protein_coding	0.127374	0.690388	0.00883408	0.0224317	0.00435332	0.557255	0.705911	6.82666	2.05651e-11	1.08958e-10	0.342854	6.66647	0.0184653	0.187884	0.527701	6.77449	0.00194793	0.0143139	1.37731	8.05078	2.55699e-06	0.000562217	1.65262	8.26307	3.34465e-13	3.62046e-10	1.74267	7.89537	2.61883e-10	3.29921e-09	0.186723	6.90125	0.302836	1	0.273229	8.62509	0.353095	1	1.80665	8.12771	6.28896e-15	1.3288e-13
ENSMUSG00000070369	Itgad	ENSMUST00000177111.7,ENSMUST00000176249.1,ENSMUST00000033051.15,ENSMUST00000106237.9,ENSMUST00000177383.7	protein_coding	1.05994e-06	0.000556285	0.599183	0.707655	0.00462605	0.561187	0.406108	-1.66588	0.672744	0.73341	3.23605	0.35074	5.98328e-12	1.68394e-08	3.68712	0.734962	4.79193e-18	3.54905e-15	0.764286	-0.990118	0.543154	0.870703	0.383027	-1.23684	0.792004	0.916761	-2.0519	0.492711	0.00273871	0.00820155	0.457109	1.24759	0.175741	1	-0.384864	-0.964924	0.723994	1	-2.92626	0.727619	3.00976e-10	2.96592e-09
ENSMUSG00000047021	Cfap65	ENSMUST00000094844.3,ENSMUST00000130489.1,ENSMUST00000139950.7	retained_intron,protein_coding	0.635102	0.999977	0.00950317	0.0238673	0.00491508	0.585964	-1.19497	0.113226	0.00269072	0.00534874	0.256941	0.631303	0.407632	0.751748	-0.0359357	0.457053	0.908025	0.956847	-1.89532	-1.0771	0.0598068	0.426776	-0.130299	-0.649054	0.959378	0.989758	-3.3322	0.124389	1.3906e-06	8.95994e-06	-0.293625	0.601811	0.354689	1	1.78513	-1.10336	0.0423899	1	-1.33908	0.0215495	0.00129607	0.0034575
ENSMUSG00000026395	Ptprc	ENSMUST00000182138.7,ENSMUST00000182283.7,ENSMUST00000112036.4,ENSMUST00000183262.7,ENSMUST00000195533.5,ENSMUST00000182755.7,ENSMUST00000188596.2,ENSMUST00000185570.1,ENSMUST00000183301.7,ENSMUST00000187586.1,ENSMUST00000186628.1,ENSMUST00000183229.2,ENSMUST00000193650.1	retained_intron,protein_coding	0.928707	0.999977	5.48342e-07	4.19479e-06	0.00499685	0.585964	-2.88836	1.53931	1.39508e-15	1.08702e-14	-0.171818	2.18033	0.501841	0.805802	-0.0597217	2.2327	0.85295	0.924851	0.269829	-0.261719	0.817074	0.970939	-1.92798	-1.14243	0.0480839	0.206692	-2.44162	1.46308	1.06214e-07	8.53111e-07	0.113554	2.16443	0.743093	1	-2.1584	-0.864804	0.0514098	1	-4.87358	1.34734	5.42849e-12	7.1459e-11
ENSMUSG00000032313	Tmem266	ENSMUST00000085754.9,ENSMUST00000130465.1,ENSMUST00000034862.4	processed_transcript,protein_coding	0.715242	0.999977	0.0313292	0.0666864	0.00491261	0.585964	-0.629067	2.24027	0.00501191	0.00944904	0.0296886	2.53314	0.898182	0.979726	-0.148874	2.42488	0.45049	0.639739	0.902553	2.45297	0.0173682	0.240737	1.02108	2.53062	0.00491611	0.0503857	0.274147	2.66091	0.355287	0.484364	-0.177101	2.46316	0.404459	1	0.119713	2.81546	0.729202	1	0.540233	2.62898	0.0605372	0.102859
ENSMUSG00000064036	Mro	ENSMUST00000119239.7,ENSMUST00000120033.7,ENSMUST00000179472.7,ENSMUST00000134847.1,ENSMUST00000139821.1,ENSMUST00000136473.7	processed_transcript,retained_intron,protein_coding	0.839375	0.999977	7.36869e-08	7.01097e-07	0.00497281	0.585964	1.2035	4.31651	2.37904e-17	2.13916e-16	-0.0969527	3.58011	0.594382	0.85929	-0.115096	3.55991	0.479743	0.665118	-1.01953	4.29539	9.45107e-05	0.0092358	-0.858036	4.34881	0.000318236	0.007642	0.282612	3.65792	0.282342	0.405007	-0.0170523	3.53144	0.929113	1	0.162111	3.84133	0.588873	1	0.440479	3.72643	0.0605046	0.102829
ENSMUSG00000027489	Necab3	ENSMUST00000130824.1,ENSMUST00000109716.8,ENSMUST00000000895.12,ENSMUST00000124382.7,ENSMUST00000149725.1,ENSMUST00000125793.1,ENSMUST00000135530.7	processed_transcript,retained_intron,protein_coding	0.29961	0.911679	0.0219834	0.0495039	0.00518161	0.59863	-0.563183	5.31075	8.78379e-07	2.82462e-06	-0.0169465	5.58183	0.896477	0.979328	-0.29501	5.42072	0.0209383	0.0801219	-1.04789	4.47805	1.95683e-05	0.00287749	-0.844981	4.54948	0.00309848	0.0374609	-1.58666	4.97544	2.67402e-13	5.36787e-12	-0.27734	5.44508	0.045367	1	0.207853	4.02802	0.51192	1	-1.13115	4.81802	2.35351e-05	9.28783e-05
ENSMUSG00000031431	Tsc22d3	ENSMUST00000123898.1,ENSMUST00000055738.11,ENSMUST00000112995.2,ENSMUST00000133023.1,ENSMUST00000112996.8,ENSMUST00000152048.1	processed_transcript,retained_intron,protein_coding	3.48897e-08	3.27312e-05	2.06476e-05	0.000106978	0.00518994	0.59863	-1.01112	5.5463	3.14203e-12	1.80027e-11	1.25472	6.82858	3.38202e-10	3.96598e-07	1.09032	6.69506	4.00729e-11	4.99032e-09	0.385568	5.16513	0.0630803	0.434577	0.221386	5.05822	0.36591	0.634742	-1.87026	6.56888	3.17295e-20	1.74413e-18	-0.163284	7.16328	0.39499	1	-0.164221	5.22597	0.486452	1	-1.88755	6.39703	7.94417e-16	1.91422e-14
ENSMUSG00000043004	Gng2	ENSMUST00000161247.1,ENSMUST00000159028.7,ENSMUST00000159073.7,ENSMUST00000160013.7,ENSMUST00000055100.13,ENSMUST00000162425.7	protein_coding	0.820768	0.999977	2.61364e-08	2.75499e-07	0.00531425	0.603081	-1.25733	7.48269	1.76148e-21	2.21912e-20	0.0652326	8.04431	0.693211	0.905324	0.130196	8.07226	0.227046	0.415474	-0.751469	6.31906	0.000102419	0.00987154	-0.707314	6.33075	0.00480713	0.0496666	-2.06986	7.35719	3.1957e-28	4.94175e-26	0.0663789	8.10681	0.659644	1	0.0421665	5.95867	0.86395	1	-2.10797	7.41151	3.86231e-19	1.48094e-17
ENSMUSG00000034795	Ccdc122	ENSMUST00000137110.1,ENSMUST00000175810.1,ENSMUST00000048208.9,ENSMUST00000095625.10	nonsense_mediated_decay,processed_transcript,protein_coding	0.13565	0.710408	0.00156306	0.0049786	0.00531133	0.603081	0.830426	1.85372	0.000249203	0.000585733	0.373883	1.66245	0.116985	0.464113	0.481879	1.72001	0.0534445	0.154366	-0.673658	1.89235	0.0829688	0.484825	-0.458319	1.96744	0.180662	0.440908	-0.218966	1.69965	0.520199	0.642408	0.10973	1.86383	0.662857	1	0.213949	1.66365	0.62266	1	-0.140147	1.83017	0.637447	0.718704
ENSMUSG00000043923	Ccdc84	ENSMUST00000217270.1,ENSMUST00000215402.1,ENSMUST00000053286.8,ENSMUST00000213813.1,ENSMUST00000214370.1,ENSMUST00000216134.1,ENSMUST00000217351.1,ENSMUST00000214748.1,ENSMUST00000216572.1,ENSMUST00000214494.1,ENSMUST00000215111.1,ENSMUST00000214702.1	nonsense_mediated_decay,retained_intron,protein_coding	0.692319	0.999977	0.375185	0.500816	0.00537419	0.605005	-0.537249	0.0931562	0.244951	0.31228	-0.338282	0.109888	0.41463	0.754754	0.0582376	0.306186	0.915183	0.960362	2.04135	1.04112	0.00607407	0.13818	0.797592	0.27532	0.142162	0.383509	1.8455	0.86381	0.00479674	0.0133955	0.38918	0.168414	0.278651	1	-1.24721	1.10679	0.0505307	1	0.187329	0.411619	0.591402	0.677853
ENSMUSG00000055137	Sugct	ENSMUST00000068545.4	protein_coding	0.850824	0.999977	8.82398e-10	1.26705e-08	0.00547841	0.611843	-3.26064	0.845526	3.94351e-14	2.7004e-13	-0.080197	1.5154	0.776958	0.93866	-0.208627	1.4387	0.417969	0.610699	2.03263	-0.0920691	0.0031522	0.0923606	1.18212	-0.611998	0.187305	0.448486	-1.10457	1.10549	0.00452111	0.0127161	-0.126555	1.42349	0.649832	1	-0.842327	0.075539	0.231782	1	-1.84774	0.781974	0.000260207	0.000817876
ENSMUSG00000101860	Fam188b2-ps	ENSMUST00000191233.2,ENSMUST00000191174.1,ENSMUST00000212169.1	retained_intron,protein_coding	0.00226583	0.0937788	4.22724e-07	3.32694e-06	0.00569648	0.626014	1.71343	1.47313	3.72987e-09	1.55609e-08	1.03757	1.15543	0.000650683	0.0256482	1.00187	1.11804	0.000547669	0.00547069	-0.0472128	2.10975	0.924422	0.994151	-0.360938	1.94075	0.347961	0.617933	0.63909	1.79105	0.0625816	0.119767	-0.0343206	1.48726	0.906965	1	-0.321941	1.92781	0.424453	1	0.337415	1.61724	0.324126	0.420301
ENSMUSG00000040569	Slc26a7	ENSMUST00000143105.1,ENSMUST00000042221.13,ENSMUST00000138042.1,ENSMUST00000149633.1	processed_transcript,protein_coding	0.0513973	0.489222	9.69056e-11	1.71529e-09	0.00569514	0.626014	-5.36985	1.66986	1.55041e-21	1.95672e-20	-0.47731	2.28457	0.169607	0.541574	-1.39981	1.90177	0.00271976	0.018225	2.5794	-0.780889	0.00650198	0.142962	1.42744	-1.42505	0.178389	0.437278	-2.37984	1.43347	1.3861e-05	7.251e-05	-0.923522	1.68351	0.0429067	1	-1.15928	-0.671014	0.139344	1	-2.60966	0.460316	8.71486e-05	0.000303888
ENSMUSG00000092060	Bend4	ENSMUST00000201972.1,ENSMUST00000202131.3,ENSMUST00000169190.4,ENSMUST00000201528.1,ENSMUST00000201705.3	nonsense_mediated_decay,protein_coding	0.774148	0.999977	0.0589425	0.113249	0.00578324	0.626014	0.380879	4.20191	0.0141479	0.0245606	0.0256028	4.04367	0.896431	0.979328	0.127464	4.09184	0.456081	0.644957	-0.0877197	4.31638	0.751653	0.952016	-0.664892	4.01547	0.00276561	0.0346768	0.273239	4.1693	0.253799	0.373115	0.102788	4.10867	0.592969	1	-0.58049	4.00186	0.0279783	1	-0.426877	3.93519	0.0370745	0.0672829
ENSMUSG00000110086	Gm45623	ENSMUST00000210744.1	protein_coding	0.540953	0.999977	0.171176	0.271413	0.00575682	0.626014	0.542419	2.06454	0.0853199	0.124237	0.212134	1.93316	0.486019	0.797835	0.416373	2.04731	0.157809	0.326765	-0.993673	1.85313	0.0176927	0.241496	-1.29476	1.70308	0.0077827	0.0683609	-0.670791	1.74349	0.0619927	0.118818	0.204442	2.12375	0.441327	1	-0.311922	1.16849	0.580103	1	-1.18395	1.75484	0.0084958	0.0185009
ENSMUSG00000041075	Fzd7	ENSMUST00000114246.3	protein_coding	0.163567	0.759907	0.0280798	0.0608843	0.00605035	0.645004	-0.833907	2.34975	0.00376893	0.00727123	0.279083	2.86352	0.201664	0.579728	0.611755	3.06519	0.00163488	0.0127598	-0.413124	1.66207	0.386825	0.791674	-0.919827	1.39858	0.0593925	0.232656	-1.48188	2.45284	3.26034e-05	0.000156212	0.333969	3.15207	0.105383	1	-0.503523	1.23255	0.347451	1	-2.35476	2.57672	4.96586e-11	5.61282e-10
ENSMUSG00000020681	Ace	ENSMUST00000001963.13,ENSMUST00000151657.1,ENSMUST00000001964.7,ENSMUST00000132280.7	processed_transcript,protein_coding	0.768527	0.999977	1.5043e-06	1.03767e-05	0.00601845	0.645004	1.76637	5.85744	3.79766e-39	1.44826e-37	-0.176675	4.65603	0.366002	0.725507	-0.234921	4.6138	0.168887	0.341069	-1.19443	5.91046	0.000277654	0.0201399	-1.74131	5.72287	1.95142e-08	3.66139e-06	0.762669	4.97927	0.0276923	0.0607651	-0.0576272	4.55159	0.778884	1	-0.545436	5.01554	0.160813	1	0.244808	4.61872	0.444772	0.542501
ENSMUSG00000032000	Birc3	ENSMUST00000161099.1,ENSMUST00000115672.1,ENSMUST00000161642.7,ENSMUST00000115673.2,ENSMUST00000159672.1,ENSMUST00000159323.1,ENSMUST00000013949.14	nonsense_mediated_decay,processed_transcript,protein_coding	0.000926327	0.0550011	0.768269	0.84165	0.00632329	0.659121	-0.143473	0.941143	0.653739	0.716633	1.41038	1.95209	5.78748e-06	0.000875714	1.28451	1.84786	8.34706e-05	0.00123903	-0.0336607	0.842771	0.992985	1	-0.436458	0.622173	0.44324	0.698855	-1.59431	1.86671	5.56182e-05	0.000254358	-0.125336	2.33604	0.695302	1	-0.414425	0.608442	0.473231	1	-1.88094	1.65281	4.94653e-05	0.000182219
ENSMUSG00000039217	Il18	ENSMUST00000059081.12,ENSMUST00000213916.1,ENSMUST00000214117.1,ENSMUST00000180021.1	protein_coding	0.120631	0.678071	1.86978e-08	2.04283e-07	0.00630963	0.659121	-1.91949	2.759	1.1414e-15	8.96303e-15	-0.267065	3.25812	0.181296	0.556424	-0.592709	3.08806	0.023221	0.0861723	0.828071	1.98335	0.0437029	0.375221	0.762654	1.94676	0.0563925	0.22673	-0.826877	2.79081	0.00458262	0.0128664	-0.32525	2.98896	0.229203	1	-0.0671775	2.23527	0.870232	1	-0.584539	2.54124	0.0958243	0.152074
ENSMUSG00000015970	Chdh	ENSMUST00000125796.1,ENSMUST00000118917.1,ENSMUST00000067620.10	processed_transcript,protein_coding	0.694559	0.999977	0.00144241	0.00464371	0.00625827	0.659121	-2.38098	1.36207	1.71447e-10	8.2229e-10	-0.448173	1.78834	0.27548	0.652871	-0.478456	1.7661	0.133076	0.290974	-0.00461568	-0.176049	0.981745	1	-3.02242	-1.10916	0.000207515	0.00549933	-1.91707	1.05293	0.0257236	0.0570051	-0.0346468	1.57675	0.930864	1	-3.00951	-0.976058	0.0198031	1	-4.96756	0.731646	2.18489e-15	4.95101e-14
ENSMUSG00000038292	Ccdc155	ENSMUST00000211277.1,ENSMUST00000121017.4	retained_intron,protein_coding	0.354067	0.944213	0.335107	0.460241	0.00651695	0.674313	-0.330085	0.875499	0.298826	0.371539	-0.361903	0.824922	0.182328	0.557644	-0.0662216	0.971325	0.82807	0.91001	0.752611	1.17548	0.126586	0.560376	0.0781224	0.740913	0.942089	0.982588	0.823658	1.06251	0.0203362	0.0467659	0.298051	0.817418	0.273913	1	-0.671507	1.12539	0.166975	1	-0.189134	0.857473	0.616166	0.699249
ENSMUSG00000104103	Gm9517	ENSMUST00000195021.1	processed_pseudogene	0.935277	0.999977	0.000180072	0.000736835	0.00661039	0.678988	-1.24614	1.61237	2.2708e-05	6.13569e-05	-0.0508681	2.04181	0.842979	0.96114	0.0422959	2.08403	0.880846	0.941174	-1.41225	0.296691	0.0160192	0.230608	-0.13614	0.753608	0.817323	0.929403	-2.62715	1.36431	2.3741e-11	3.50927e-10	0.0934527	2.069	0.707513	1	1.27771	0.277413	0.0279196	1	-1.46397	1.5837	3.13291e-05	0.000120553
ENSMUSG00000030124	Lag3	ENSMUST00000139571.1,ENSMUST00000032217.1	processed_transcript,protein_coding	0.00445791	0.144877	0.000129816	0.000549737	0.00668975	0.682161	-1.74835	0.694841	1.4163e-06	4.45468e-06	-0.56743	0.928666	0.0453846	0.298854	-1.2323	0.655154	3.67904e-05	0.000634453	-1.23804	-0.858383	0.23577	0.691777	-0.117834	-0.461182	0.884881	0.959485	-2.57886	0.122142	0.000374399	0.00139823	-0.667547	0.395242	0.0420669	1	1.11827	-0.871523	0.290449	1	-0.666584	-0.198107	0.143086	0.21316
ENSMUSG00000033386	Frrs1	ENSMUST00000197323.1,ENSMUST00000199584.4,ENSMUST00000199626.1,ENSMUST00000195905.4,ENSMUST00000040260.10,ENSMUST00000199030.1	nonsense_mediated_decay,retained_intron,protein_coding	0.349175	0.943027	9.98226e-07	7.1632e-06	0.00680535	0.688956	-3.62537	-0.277307	1.51305e-08	5.91106e-08	0.609137	0.710512	0.0452273	0.298237	0.585056	0.684051	0.0492504	0.145344	3.15033	-0.616129	0.002967	0.0898921	1.58907	-1.54031	0.293149	0.563937	-0.957941	0.607828	0.0535008	0.105532	-0.0220398	0.922326	0.959824	1	-1.52216	-0.548928	0.0787199	1	-2.43053	0.26997	6.49744e-05	0.000233483
ENSMUSG00000024654	Asrgl1	ENSMUST00000049948.5,ENSMUST00000150353.1	processed_transcript,protein_coding	0.329237	0.926864	2.38624e-35	1.34317e-32	0.00689854	0.693401	-2.05322	6.71631	4.61064e-62	5.79294e-60	-0.11311	7.36545	0.331886	0.699104	-0.213719	7.30051	0.0522567	0.151714	0.522534	5.65322	0.0106354	0.184749	0.331757	5.52547	0.096341	0.306733	-1.40699	6.75567	1.6924e-17	6.23442e-16	-0.0998645	7.26878	0.406357	1	-0.191799	5.74989	0.348712	1	-1.52	6.62112	1.44327e-19	5.90398e-18
ENSMUSG00000022906	Parp9	ENSMUST00000128878.7,ENSMUST00000114878.7,ENSMUST00000122870.1,ENSMUST00000114877.7,ENSMUST00000153066.1,ENSMUST00000023622.12,ENSMUST00000159160.1	nonsense_mediated_decay,processed_transcript,retained_intron,protein_coding	0.972227	0.999977	1.24263e-06	8.6993e-06	0.00702683	0.701287	-2.25022	1.01185	2.62547e-12	1.51665e-11	0.0876761	1.68047	0.779455	0.939561	0.0543296	1.65207	0.884612	0.942878	-1.91868	-0.995877	0.010602	0.184414	-1.65732	-1.07354	0.0437678	0.196084	-4.22587	0.981588	2.01641e-14	4.80118e-13	-0.0340832	1.70356	0.921195	1	0.320556	-1.73867	0.657236	1	-3.97631	0.882043	3.11461e-12	4.2265e-11
ENSMUSG00000078490	Cfap74	ENSMUST00000151083.7,ENSMUST00000144157.7,ENSMUST00000050128.10,ENSMUST00000123952.8,ENSMUST00000165947.2,ENSMUST00000144625.1,ENSMUST00000135407.7,ENSMUST00000129481.1,ENSMUST00000094408.9,ENSMUST00000105619.7	processed_transcript,retained_intron,protein_coding	0.35843	0.947019	0.0491677	0.0974937	0.00710841	0.704433	-0.480307	3.6526	0.00242859	0.00487172	0.0201707	3.90195	0.917203	0.985326	-0.240805	3.74795	0.130033	0.286895	0.652619	3.77515	0.027545	0.302351	0.742653	3.83418	0.00625512	0.0592741	0.158132	3.96524	0.52779	0.649446	-0.259806	3.78901	0.145102	1	0.087045	4.05415	0.774988	1	0.483016	3.88139	0.0350489	0.0640696
ENSMUSG00000055214	Pld5	ENSMUST00000156184.1,ENSMUST00000144340.7,ENSMUST00000111166.1,ENSMUST00000065967.13,ENSMUST00000111167.1,ENSMUST00000125404.7	nonsense_mediated_decay,retained_intron,protein_coding	0.0304134	0.395341	3.54688e-09	4.49251e-08	0.00730503	0.70894	1.7888	4.91464	5.88636e-32	1.47652e-30	-0.690964	3.44663	0.000283006	0.0149717	-0.562635	3.49673	0.0389206	0.123437	-1.08817	5.01905	5.00889e-07	0.000180731	-1.74977	4.78693	2.60125e-10	9.15118e-08	1.40039	3.92756	8.38794e-10	9.80358e-09	0.128935	3.17889	0.640784	1	-0.660689	4.1437	0.0280093	1	0.587644	3.53042	0.0985689	0.155885
ENSMUSG00000020027	Socs2	ENSMUST00000139210.7,ENSMUST00000134918.1,ENSMUST00000155148.1,ENSMUST00000128363.1,ENSMUST00000020215.15,ENSMUST00000119917.1,ENSMUST00000130784.7,ENSMUST00000170690.7,ENSMUST00000172070.7,ENSMUST00000145847.1,ENSMUST00000135822.7,ENSMUST00000150432.7,ENSMUST00000129942.1,ENSMUST00000128854.1	nonsense_mediated_decay,processed_transcript,retained_intron,protein_coding	0.139612	0.716754	0.504529	0.624317	0.0072995	0.70894	0.137127	3.68819	0.474252	0.55077	0.321171	3.84053	0.117101	0.464313	0.407484	3.88522	0.0111971	0.0514582	-0.0925986	3.68483	0.763936	0.956397	-0.507108	3.46185	0.0529167	0.218244	-0.279921	3.81714	0.287094	0.410568	0.0886276	4.01545	0.626602	1	-0.415233	3.43674	0.165014	1	-0.803384	3.69183	0.000110768	0.000378883
ENSMUSG00000024990	Rbp4	ENSMUST00000112335.2,ENSMUST00000025951.12	protein_coding	4.12654e-05	0.00699623	2.08723e-08	2.24725e-07	0.00730281	0.70894	1.07631	4.10754	1.29712e-13	8.47404e-13	-0.318007	3.34024	0.100426	0.430588	-0.814982	3.09658	2.03452e-06	6.05281e-05	0.0299558	4.55212	0.897593	0.989824	-0.000958383	4.52713	0.994819	1	1.42683	4.03148	1.11485e-10	1.48598e-09	-0.496689	2.97384	0.0138872	1	-0.032758	4.53716	0.892003	1	1.87059	3.8765	7.29471e-17	2.07796e-15
ENSMUSG00000038349	Plcl1	ENSMUST00000042986.9,ENSMUST00000187059.1	processed_transcript,protein_coding	0.220953	0.842845	3.7047e-13	1.04684e-11	0.00741141	0.714339	-1.42934	5.40246	5.05195e-24	7.53882e-23	0.2331	6.10749	0.0843289	0.399823	0.300447	6.13899	0.0154689	0.0645738	-0.0975779	4.44021	0.683008	0.92803	-0.467908	4.23867	0.0650841	0.24508	-1.75251	5.56133	3.43503e-20	1.86632e-18	0.068341	6.23925	0.611521	1	-0.370696	4.21029	0.161767	1	-2.21584	5.52928	5.65358e-27	6.21541e-25
ENSMUSG00000063129	Aldoart2	ENSMUST00000080123.1	protein_coding	0.0678058	0.546601	0.703827	0.793888	0.00750277	0.718224	-0.14995	1.00333	0.737484	0.788774	-0.602863	0.774208	0.0647449	0.354106	-0.680464	0.735242	0.0364915	0.11779	0.402149	1.15672	0.419442	0.809845	0.783383	1.404	0.0689823	0.253562	0.865641	0.900383	0.0172576	0.040726	-0.0747525	0.46836	0.818108	1	0.377361	1.50323	0.396292	1	1.29891	1.1305	7.54174e-05	0.000267122
ENSMUSG00000046223	Plaur	ENSMUST00000205877.1,ENSMUST00000002284.10,ENSMUST00000206636.1,ENSMUST00000206514.1,ENSMUST00000206693.1,ENSMUST00000206935.1	nonsense_mediated_decay,retained_intron,protein_coding	0.088982	0.606979	0.417377	0.543122	0.00769531	0.731678	0.569206	-0.325762	0.247881	0.315501	1.41505	0.323134	0.0508754	0.316743	1.38806	0.297352	0.0010922	0.00929225	-1.74435	-0.577946	0.0173204	0.240605	-0.463963	-0.261143	0.495506	0.737681	-2.60342	0.193937	0.00186837	0.00586869	-0.0400654	0.741821	0.945203	1	1.30663	-0.781717	0.0951356	1	-1.2826	0.294442	0.0135235	0.0279487
ENSMUSG00000026094	Stk17b	ENSMUST00000027263.13,ENSMUST00000185920.1,ENSMUST00000187066.1	retained_intron,protein_coding	0.903784	0.999977	6.97627e-07	5.18869e-06	0.00784406	0.735878	-2.00007	2.67361	2.88448e-20	3.26289e-19	0.108773	3.38796	0.557397	0.836602	0.151444	3.40322	0.345434	0.543122	-1.28413	0.827628	0.012619	0.200649	-1.33543	0.733728	0.0376384	0.178642	-3.33327	2.63126	4.68248e-20	2.47714e-18	0.0445104	3.45745	0.80476	1	-0.0226536	0.131879	1	1	-3.4699	2.62094	1.42608e-11	1.76498e-10
ENSMUSG00000047496	Rnf152	ENSMUST00000172299.1,ENSMUST00000058688.6	protein_coding	0.93008	0.999977	0.000398583	0.00148852	0.00779904	0.735878	-1.17719	4.26193	2.26519e-10	1.07217e-09	0.115059	4.81773	0.513971	0.813512	0.054544	4.77186	0.783718	0.882561	-1.09174	3.02666	0.00298634	0.0901796	-1.1213	2.99009	0.00184035	0.0261855	-2.37284	4.12502	1.86101e-14	4.49015e-13	-0.0609474	4.8381	0.746569	1	-0.0219514	2.42768	0.97522	1	-2.36942	4.04803	1.16056e-12	1.69765e-11
ENSMUSG00000022768	Ccdc116	ENSMUST00000145792.1,ENSMUST00000115709.1,ENSMUST00000023452.13,ENSMUST00000115711.7	processed_transcript,protein_coding	0.704977	0.999977	0.0218844	0.0493127	0.00806541	0.751632	-1.12697	0.756523	0.00236597	0.00475423	-0.225786	1.01703	0.478912	0.792802	-0.324412	0.960177	0.307802	0.505649	1.63674	1.18575	0.00363735	0.100362	0.746993	0.573181	0.217253	0.483993	0.792347	1.30307	0.058059	0.112469	-0.100279	0.877357	0.788142	1	-0.888335	1.2803	0.0829282	1	-0.0206615	0.809715	0.962956	0.975504
ENSMUSG00000032349	Elovl5	ENSMUST00000134072.1,ENSMUST00000133757.7,ENSMUST00000148398.1,ENSMUST00000034904.13	retained_intron,protein_coding	0.61214	0.999977	4.89423e-16	2.49535e-14	0.0081844	0.752751	-1.369	5.56676	1.11379e-31	2.74007e-30	-0.139315	6.03846	0.274725	0.652284	-0.109886	6.04468	0.394465	0.590334	0.544915	5.0393	0.0116277	0.192049	0.307264	4.8816	0.149947	0.394623	-0.677705	5.65663	0.00012009	0.000505807	0.0300922	5.99433	0.829919	1	-0.239893	5.12163	0.277094	1	-0.969306	5.57719	7.4866e-08	4.87287e-07
ENSMUSG00000111118	RP24-84E18.1	ENSMUST00000217186.1	processed_pseudogene	0.858302	0.999977	8.58011e-08	8.01722e-07	0.00816644	0.752751	-2.62552	0.563131	7.65902e-11	3.79767e-10	0.0533734	1.23211	0.852041	0.964377	-0.129159	1.12233	0.701764	0.829503	-0.838592	-1.34299	0.354808	0.774839	0.943524	-0.637274	0.197212	0.460631	-3.5565	0.590069	2.66242e-12	4.59701e-11	-0.180214	1.17062	0.593241	1	1.78554	-0.83003	0.0286077	1	-1.61289	0.553485	0.000502472	0.00147554
ENSMUSG00000081453	Gm6767	ENSMUST00000118650.1	processed_pseudogene	0.283977	0.900839	0.513903	0.632468	0.00837826	0.765577	-0.230449	2.08283	0.348965	0.424391	-0.461828	1.96185	0.0475332	0.306089	-0.300898	2.03385	0.220321	0.406473	0.765724	2.42998	0.0548891	0.413778	0.859639	2.48969	0.023228	0.133468	1.008	2.28201	0.00261244	0.0078636	0.162868	1.83392	0.527832	1	0.0931018	2.74137	0.806175	1	0.911687	2.39047	0.00563826	0.012876
ENSMUSG00000028654	Mycl	ENSMUST00000106252.8,ENSMUST00000030407.7,ENSMUST00000147259.1,ENSMUST00000144998.1,ENSMUST00000135925.1	processed_transcript,protein_coding	1.28482e-06	0.000586787	0.0683078	0.127857	0.00850671	0.772299	-0.535036	2.7883	0.00907283	0.0162641	1.15312	3.80665	8.60088e-06	0.00118658	1.36736	3.95703	1.47276e-13	3.63591e-11	0.064137	2.50685	0.864834	0.98313	0.404946	2.70117	0.231562	0.50116	-1.6308	3.60292	3.62233e-08	3.22617e-07	0.215491	4.30501	0.357184	1	0.34041	2.69823	0.330598	1	-1.52685	3.82129	4.82269e-09	3.88243e-08
ENSMUSG00000074736	Syndig1	ENSMUST00000109934.1,ENSMUST00000149705.1,ENSMUST00000109935.7,ENSMUST00000137280.1,ENSMUST00000144179.1,ENSMUST00000140870.7	protein_coding	0.00766916	0.200596	1.14728e-15	5.45422e-14	0.00879947	0.779585	1.12614	6.19628	5.72653e-27	1.0318e-25	-0.31544	5.38619	0.0388153	0.273652	-0.389127	5.33823	0.000754604	0.007023	0.121873	6.70305	0.512226	0.857017	0.18737	6.73615	0.217541	0.484167	1.56822	6.19881	2.73005e-17	9.87592e-16	-0.0730382	5.20896	0.627193	1	0.0640856	6.77542	0.719671	1	1.68425	6.2129	6.61386e-34	1.60466e-31
ENSMUSG00000028073	Pear1	ENSMUST00000172590.7,ENSMUST00000172631.7,ENSMUST00000079083.11,ENSMUST00000173490.7,ENSMUST00000174759.7,ENSMUST00000173468.7,ENSMUST00000172669.1,ENSMUST00000172621.7,ENSMUST00000174713.7,ENSMUST00000173747.7,ENSMUST00000090981.12,ENSMUST00000173225.7,ENSMUST00000029714.14,ENSMUST00000174267.7,ENSMUST00000174219.1,ENSMUST00000173184.1,ENSMUST00000174776.7	nonsense_mediated_decay,retained_intron,protein_coding	0.640712	0.999977	7.47189e-05	0.000338848	0.0086495	0.779585	-2.37231	0.316917	1.11211e-07	3.97134e-07	0.386316	1.12831	0.371797	0.73011	0.0906895	0.943742	0.804519	0.894979	-0.557647	-1.2635	0.511762	0.857017	-2.8676	-1.86442	0.00458302	0.0480211	-3.25709	0.625608	9.24336e-08	7.5013e-07	-0.304521	1.14426	0.451463	1	-2.27989	-1.98695	0.0431609	1	-5.31019	0.194621	1.01412e-15	2.41468e-14
ENSMUSG00000031827	Cotl1	ENSMUST00000211873.1,ENSMUST00000168698.1,ENSMUST00000212676.1,ENSMUST00000034285.13	processed_transcript,protein_coding	0.271718	0.888287	0.00125087	0.00410406	0.00880856	0.779585	-0.783441	4.88428	3.58888e-10	1.66073e-09	0.329687	5.44706	0.0158387	0.173991	0.315256	5.42674	0.0150662	0.0634766	1.18814	5.19847	2.14302e-06	0.00049437	1.1994	5.20331	5.33981e-06	0.000366545	0.076467	5.59211	0.72709	0.812871	-0.0132288	5.57391	0.924347	1	0.0110281	5.58932	0.967002	1	0.0754103	5.57411	0.74245	0.806341
ENSMUSG00000020362	Cnot6	ENSMUST00000109183.2,ENSMUST00000145353.7,ENSMUST00000151090.1,ENSMUST00000145424.1,ENSMUST00000020624.6	processed_transcript,protein_coding	0.574754	0.999977	0.000910952	0.0031001	0.00873814	0.779585	0.717131	6.0607	8.20192e-08	2.97774e-07	0.019744	5.70121	0.906223	0.982815	0.187343	5.78953	0.324045	0.522011	-0.123858	6.28647	0.575253	0.88373	-0.60848	6.03265	0.00159	0.0237018	0.57333	5.9971	0.00472328	0.0132139	0.168472	5.7984	0.372558	1	-0.487502	5.99734	0.0341516	1	-0.103549	5.79853	0.625984	0.707879
ENSMUSG00000074749	Kiz	ENSMUST00000156232.1,ENSMUST00000099278.8,ENSMUST00000135595.1	retained_intron,protein_coding	0.714582	0.999977	0.018693	0.0429046	0.00890925	0.783568	-0.524105	4.22784	0.00221314	0.00446883	-0.126882	4.41559	0.396754	0.745809	-0.150209	4.39342	0.2913	0.488345	0.741273	4.38743	0.00656416	0.143433	0.467233	4.20058	0.0835325	0.282905	0.354325	4.51937	0.102526	0.179402	-0.0220123	4.3515	0.892253	1	-0.275476	4.5167	0.306201	1	0.074654	4.34879	0.73266	0.798853
ENSMUSG00000067028	Cntnap5b	ENSMUST00000188735.1,ENSMUST00000086738.9,ENSMUST00000185484.1	processed_transcript,protein_coding	0.0823003	0.592147	0.0142198	0.0338091	0.00918349	0.797716	0.49894	5.35094	1.47954e-05	4.11383e-05	-0.393816	4.89963	0.00644048	0.105877	-0.363585	4.90539	0.0144791	0.0617052	-0.922515	5.11002	1.70351e-05	0.00266353	-1.19983	4.991	6.04958e-07	6.35296e-05	-0.0226115	4.68313	0.919169	0.949464	0.0309683	4.73619	0.841344	1	-0.279087	4.49625	0.308981	1	-0.353861	4.55838	0.146373	0.217297
ENSMUSG00000028211	Trp53inp1	ENSMUST00000029865.3,ENSMUST00000132346.1,ENSMUST00000132693.1,ENSMUST00000132010.7	processed_transcript,protein_coding	1.11662e-05	0.00302174	0.208425	0.317832	0.00913189	0.797716	-0.460179	4.0285	0.0204119	0.0343099	1.51632	5.30435	2.63313e-05	0.00270463	1.47545	5.26194	1.02385e-16	5.76303e-14	0.441019	4.02289	0.187254	0.639419	0.122503	3.82412	0.674075	0.852253	-1.53111	5.18769	5.88743e-05	0.000267165	-0.0383937	5.75623	0.903616	1	-0.321696	4.03268	0.296961	1	-1.83159	5.06981	4.86735e-16	1.21013e-14
ENSMUSG00000026388	3110009E18Rik	ENSMUST00000056038.14,ENSMUST00000187809.1,ENSMUST00000128578.1,ENSMUST00000153037.1,ENSMUST00000112644.8,ENSMUST00000027637.12	processed_transcript,protein_coding	0.0874077	0.605812	0.726301	0.811216	0.00941125	0.802637	0.155425	0.813234	0.684572	0.743827	-0.555326	0.475426	0.0567185	0.333642	-0.88582	0.332014	0.00495068	0.0283195	-0.519447	0.675985	0.39615	0.795125	0.642079	1.27046	0.188849	0.450406	0.192186	0.325059	0.793425	0.861437	-0.327842	0.0865876	0.32036	1	1.16634	1.08655	0.0452349	1	1.64091	0.851273	8.7118e-05	0.000303888
ENSMUSG00000031488	Rab11fip1	ENSMUST00000054212.6,ENSMUST00000210187.1,ENSMUST00000033878.13,ENSMUST00000210919.1,ENSMUST00000211646.1,ENSMUST00000209377.1	processed_transcript,protein_coding	0.32379	0.92647	0.251521	0.368037	0.00936006	0.802637	-0.723773	0.281666	0.101964	0.145301	0.40923	0.768314	0.342775	0.707678	0.807351	1.01872	0.0113894	0.052038	-0.972529	-0.466716	0.255891	0.704346	-1.76545	-0.79248	0.0237987	0.135311	-2.08962	0.402925	0.00423758	0.0120079	0.402363	1.13133	0.24613	1	-0.770543	-1.21296	0.517964	1	-3.33327	0.566766	8.28048e-11	9.02578e-10
ENSMUSG00000032114	Slc37a4	ENSMUST00000213388.1,ENSMUST00000215121.1,ENSMUST00000213626.1,ENSMUST00000165839.2,ENSMUST00000213268.1,ENSMUST00000215420.1,ENSMUST00000215001.1	retained_intron,protein_coding	0.082436	0.592147	0.0780806	0.143328	0.00936512	0.802637	0.37536	3.75388	0.0236478	0.0391911	0.452133	3.86208	0.0306258	0.241844	0.350806	3.787	0.041735	0.129417	-0.302802	3.75198	0.269512	0.717331	-0.452483	3.66581	0.0607211	0.235196	-0.373998	3.84599	0.145632	0.239184	-0.0996141	3.9906	0.620229	1	-0.150157	3.52764	0.595054	1	-0.450254	3.70712	0.0315118	0.0584271
ENSMUSG00000004885	Crabp2	ENSMUST00000163040.1,ENSMUST00000005019.5	retained_intron,protein_coding	0.539087	0.999977	2.56911e-07	2.15733e-06	0.0096895	0.813873	-4.39616	0.317171	4.54967e-16	3.68584e-15	-0.0162327	1.03827	0.966304	0.996741	-0.559855	0.757614	0.0656422	0.178568	2.31635	-1.18442	0.0508565	0.401391	2.64711	-1.07791	0.0514675	0.214656	-2.00881	0.518203	2.50107e-05	0.000123318	-0.541231	0.800126	0.0788839	1	0.313205	-0.659462	0.727855	1	-1.2751	0.0880132	0.0771701	0.126554
ENSMUSG00000031871	Cdh5	ENSMUST00000034339.9,ENSMUST00000209911.1	protein_coding	0.176419	0.780814	3.54511e-15	1.50261e-13	0.00971651	0.813873	-4.70475	2.3987	2.52722e-49	1.58764e-47	0.676142	3.70376	0.0104131	0.138239	0.0709863	3.31107	0.687153	0.819881	2.73355	0.829089	6.8772e-05	0.00711587	1.66783	-0.0435796	0.0654055	0.24583	-2.50892	3.21522	2.82531e-12	4.83084e-11	-0.605134	3.68618	0.0127318	1	-1.03078	0.993432	0.116778	1	-2.98291	2.54174	1.3037e-08	9.74793e-08
ENSMUSG00000072847	A530017D24Rik	ENSMUST00000101077.2,ENSMUST00000148413.2	lincRNA	0.794311	0.999977	0.377291	0.502816	0.00961084	0.813873	-0.226941	4.09961	0.144626	0.198029	-0.0677744	4.19164	0.66569	0.894223	-0.142531	4.14062	0.427992	0.619619	-0.299013	3.80515	0.279157	0.724874	-1.01726	3.46433	0.000530556	0.0108834	-0.449703	3.94039	0.0501614	0.100109	-0.0741482	4.12836	0.689409	1	-0.724373	3.33556	0.0266616	1	-1.11657	3.6198	4.82796e-05	0.000178271
ENSMUSG00000028199	Cryz	ENSMUST00000192462.5,ENSMUST00000029850.14,ENSMUST00000140644.7,ENSMUST00000195292.1,ENSMUST00000194876.5,ENSMUST00000155385.7,ENSMUST00000155232.1,ENSMUST00000195103.1,ENSMUST00000144764.7,ENSMUST00000135723.1,ENSMUST00000184537.7	nonsense_mediated_decay,retained_intron,protein_coding	0.886671	0.999977	0.499136	0.619996	0.0100938	0.816258	-0.1591	3.31177	0.322443	0.396308	0.00617405	3.41607	0.992211	1	0.0815302	3.44893	0.632936	0.781358	0.731854	3.66602	0.00793477	0.157701	0.884462	3.76981	0.000208873	0.00552492	0.570301	3.69673	0.0280194	0.0613583	0.0761661	3.45841	0.717308	1	0.150876	4.002	0.556505	1	0.620787	3.80419	0.00145148	0.00383068
ENSMUSG00000029185	Fam114a1	ENSMUST00000031080.14,ENSMUST00000139366.1	protein_coding	0.127227	0.69002	1.52231e-11	3.14105e-10	0.0106068	0.816258	-3.79878	1.79108	3.31115e-29	6.91312e-28	-0.600847	2.29748	0.00379121	0.0769841	-0.823173	2.19029	0.000185866	0.00232696	1.38524	-0.131694	0.0592549	0.426255	-0.229061	-1.0176	0.866253	0.95203	-1.80482	1.46963	8.8836e-06	4.84723e-05	-0.221779	1.91242	0.347022	1	-1.62193	-0.32642	0.101568	1	-3.20761	1.02886	3.68771e-05	0.000139912
ENSMUSG00000052848	C130026L21Rik	ENSMUST00000199587.1,ENSMUST00000198458.1,ENSMUST00000196725.1,ENSMUST00000064930.7	lincRNA	0.0408954	0.444166	0.854808	0.902187	0.0106062	0.816258	0.0642478	2.15889	0.859276	0.891063	-0.282615	2.0018	0.27101	0.64829	-0.822129	1.74165	0.00617655	0.0333013	-1.22358	1.64108	0.00596018	0.137662	-2.28537	1.30084	4.71448e-07	5.22216e-05	-0.899163	1.53854	0.0155039	0.0371038	-0.537059	1.64156	0.111386	1	-1.07138	0.528372	0.0382945	1	-1.44924	0.851702	0.000742999	0.00209361
ENSMUSG00000029669	Tspan12	ENSMUST00000123116.7,ENSMUST00000143531.1,ENSMUST00000031678.9,ENSMUST00000120965.7,ENSMUST00000202353.1,ENSMUST00000134635.1	protein_coding	0.827137	0.999977	0.00136159	0.00441483	0.010054	0.816258	-0.73956	3.81386	1.1514e-06	3.65912e-06	-0.11683	4.08999	0.464136	0.78284	-0.0970856	4.09148	0.568298	0.735365	-0.121596	3.30556	0.710687	0.937212	-0.848899	2.94242	0.00266199	0.0339001	-0.742628	3.70642	0.00449787	0.0126664	0.0209196	4.05147	0.906792	1	-0.72791	2.91323	0.0285252	1	-1.51532	3.48232	3.33466e-10	3.27234e-09
ENSMUSG00000054474	Thnsl2	ENSMUST00000170753.1,ENSMUST00000160918.7,ENSMUST00000074241.8,ENSMUST00000170455.1	processed_transcript,protein_coding	0.118603	0.675425	0.000263668	0.0010341	0.0100538	0.816258	-1.32135	0.817793	0.000120107	0.000295376	0.580736	1.60836	0.026836	0.227935	0.362217	1.45808	0.177869	0.352829	1.9275	1.26115	0.000207178	0.0163787	1.45366	0.942226	0.00215158	0.0291126	0.0329817	1.81383	0.911877	0.944495	-0.217715	1.72251	0.400611	1	-0.475402	1.57834	0.262505	1	-0.241391	1.48149	0.447799	0.545579
ENSMUSG00000030247	Kcnj8	ENSMUST00000032374.8,ENSMUST00000203945.2	protein_coding	0.420554	0.976936	4.0316e-05	0.000195697	0.00992378	0.816258	-2.75598	0.482628	5.5726e-09	2.28756e-08	-0.229248	1.00005	0.612731	0.869192	-0.676182	0.783136	0.0275428	0.0969486	0.434171	-1.00749	0.677062	0.925918	-3.0403	-1.97189	0.00780278	0.0684116	-2.13026	0.383154	0.00310411	0.00914596	-0.449905	0.7073	0.266463	1	-3.42894	-1.62455	0.00907271	1	-5.26488	-0.272776	8.01412e-15	1.65845e-13
ENSMUSG00000030494	Rhpn2	ENSMUST00000155140.1,ENSMUST00000187997.1,ENSMUST00000085556.3,ENSMUST00000032705.12	retained_intron,protein_coding	0.741745	0.999977	0.000700017	0.00245407	0.0105569	0.816258	-1.88454	1.60011	3.30911e-07	1.12072e-06	0.288791	2.35915	0.250581	0.630339	0.341293	2.38137	0.159851	0.329103	0.666118	0.801328	0.354049	0.774232	-1.1702	-0.158162	0.107246	0.326135	-1.43069	1.98117	0.00278876	0.0083284	0.0540396	2.50303	0.841187	1	-1.82845	0.377391	0.0133824	1	-3.37077	1.70995	3.36738e-11	3.90972e-10
ENSMUSG00000044562	Rasip1	ENSMUST00000057927.9	protein_coding	3.93708e-05	0.00675642	0.0127609	0.030759	0.0105556	0.816258	0.798393	1.40737	0.00400247	0.00769541	1.30523	1.87846	3.10848e-05	0.00297568	1.16226	1.75868	1.01895e-05	0.000225807	0.242032	1.92512	0.598035	0.895081	-0.0465952	1.73856	0.909553	0.969565	-0.246864	2.17449	0.464056	0.592201	-0.144458	2.2273	0.603149	1	-0.287614	1.8681	0.491267	1	-0.417003	1.9485	0.165134	0.240033
ENSMUSG00000021957	Tkt	ENSMUST00000160274.1,ENSMUST00000160406.1,ENSMUST00000162356.1,ENSMUST00000160189.1,ENSMUST00000022529.6	nonsense_mediated_decay,processed_transcript,retained_intron,protein_coding	0.0753858	0.570266	1.53963e-11	3.16287e-10	0.010557	0.816258	-1.23064	6.57023	5.35246e-16	4.29908e-15	-0.271218	6.93596	0.0457878	0.299826	-0.358381	6.88038	0.00653232	0.0346095	0.162034	5.898	0.479567	0.841004	0.368167	6.01923	0.0467182	0.203409	-0.789942	6.44839	3.28563e-05	0.00015721	-0.086159	6.77298	0.540291	1	0.205298	6.06037	0.300546	1	-0.524339	6.461	0.000614802	0.00176886
ENSMUSG00000100241	Slc18a3	ENSMUST00000191501.1	protein_coding	0.290875	0.905904	7.16308e-05	0.000327057	0.0101848	0.816258	-2.28079	0.187414	3.54753e-08	1.33478e-07	-0.121762	0.692847	0.709125	0.91075	0.49401	1.04281	0.125115	0.279996	0.427596	-1.06095	0.647532	0.916032	-1.34216	-1.67765	0.171551	0.42637	-1.8777	0.170368	0.00387262	0.0110921	0.614026	0.972886	0.0600279	1	-1.74246	-1.52765	0.0957381	1	-4.24092	0.454948	8.48518e-14	1.46507e-12
ENSMUSG00000033595	Lgi3	ENSMUST00000047331.6	protein_coding	0.0297201	0.390047	9.67369e-06	5.45385e-05	0.0106151	0.816258	-1.11372	6.01388	1.14174e-08	4.51561e-08	0.546272	6.82582	0.00136068	0.0402219	0.559651	6.82404	0.00014349	0.0019212	1.16574	6.10469	0.000125208	0.0115159	1.54958	6.39331	1.24989e-13	1.46571e-10	-0.484046	6.78842	0.057001	0.110864	0.0148614	7.04376	0.925763	1	0.378584	6.68693	0.120068	1	-0.140769	6.9516	0.349429	0.447206
ENSMUSG00000042109	Csdc2	ENSMUST00000135663.1,ENSMUST00000152678.1,ENSMUST00000038757.7,ENSMUST00000140209.1	processed_transcript,retained_intron,protein_coding	0.589456	0.999977	0.00919525	0.0232225	0.00992793	0.816258	-0.537167	5.93426	8.55342e-06	2.4494e-05	-0.168849	6.10947	0.271987	0.649703	-0.159305	6.10416	0.157886	0.326779	0.531081	5.9455	0.0113366	0.190596	0.577402	5.97087	0.00742358	0.0664534	0.172323	6.09758	0.386734	0.516612	0.0102848	6.04194	0.945349	1	0.0457267	6.16119	0.838166	1	0.188152	6.11346	0.33213	0.429102
ENSMUSG00000048939	Atp13a5	ENSMUST00000142681.7,ENSMUST00000143373.7,ENSMUST00000075806.10,ENSMUST00000152040.1	nonsense_mediated_decay,protein_coding	0.017764	0.312468	3.45328e-18	2.70121e-16	0.0104545	0.816258	-3.67607	2.24225	2.36472e-37	7.97994e-36	-0.480342	2.82285	0.0356622	0.262605	-0.885557	2.63136	8.74661e-05	0.00128173	1.04458	0.216647	0.16617	0.610961	-0.247266	-0.565319	0.743479	0.890935	-2.12885	1.97353	1.95362e-06	1.22238e-05	-0.405182	2.41727	0.129708	1	-1.27867	0.0257729	0.064147	1	-3.08322	1.42509	2.59894e-14	4.93552e-13
ENSMUSG00000035376	Hacd2	ENSMUST00000061156.8	protein_coding	0.0178287	0.312548	0.900773	0.932662	0.0103363	0.816258	0.00711929	4.80555	0.935847	0.952567	0.455425	5.10337	0.0158726	0.174106	0.622996	5.20347	7.7706e-07	2.6933e-05	-0.317614	4.62133	0.269939	0.717331	-0.239747	4.65321	0.277912	0.549266	-0.755082	4.93379	0.00535281	0.0147262	0.169051	5.3692	0.32765	1	0.0741564	4.50345	0.803858	1	-0.865505	5.0558	2.24931e-06	1.09334e-05
ENSMUSG00000023886	Smoc2	ENSMUST00000024660.8	protein_coding	0.725233	0.999977	0.00110513	0.0036848	0.00982743	0.816258	-1.47165	2.88907	9.75771e-08	3.51088e-07	0.169679	3.53941	0.417999	0.756343	-0.127103	3.35919	0.512613	0.690534	-1.69209	1.29823	0.00347821	0.0984707	-1.10795	1.41302	0.0458573	0.201343	-3.30308	2.80039	1.67158e-14	4.09088e-13	-0.294429	3.47185	0.115165	1	0.607797	0.665843	0.370677	1	-2.47762	2.56661	3.71816e-08	2.5648e-07
ENSMUSG00000029311	Hsd17b11	ENSMUST00000031251.15,ENSMUST00000119025.1	protein_coding	0.0581787	0.511681	0.215904	0.326657	0.0106856	0.817217	-0.287424	4.89837	0.0947519	0.136376	0.450204	5.33371	0.0347221	0.259623	0.421509	5.30507	0.000951237	0.00833488	0.273511	4.88883	0.262635	0.710456	-0.36579	4.5229	0.112958	0.336426	-0.456309	5.27733	0.0510816	0.101686	-0.027498	5.49731	0.887628	1	-0.640341	4.70104	0.00520101	1	-1.09017	5.01386	4.33139e-10	4.15199e-09
ENSMUSG00000041828	Abca8a	ENSMUST00000146635.2,ENSMUST00000106664.9,ENSMUST00000129810.1,ENSMUST00000100287.8,ENSMUST00000154849.1,ENSMUST00000046223.13,ENSMUST00000141279.1,ENSMUST00000106662.1	processed_transcript,protein_coding	0.0205409	0.332243	1.01746e-13	3.19593e-12	0.0108845	0.823474	-5.00884	1.72827	1.49723e-39	5.80416e-38	-1.0335	2.09533	0.000325401	0.0165308	-1.15541	2.04406	2.89269e-05	0.000523434	1.08755	-1.24014	0.368297	0.782649	-1.20515	-2.12642	0.278741	0.550115	-2.89575	0.927475	2.81499e-05	0.000136784	-0.11636	1.51808	0.758364	1	-2.29328	-1.59055	0.0692315	1	-5.13087	0.616023	2.40937e-16	6.38505e-15
ENSMUSG00000024330	Col11a2	ENSMUST00000137374.1,ENSMUST00000144927.1,ENSMUST00000114255.7,ENSMUST00000114252.7,ENSMUST00000173749.1,ENSMUST00000143354.2,ENSMUST00000087497.10,ENSMUST00000131134.7	processed_transcript,retained_intron,protein_coding	0.538283	0.999977	3.35779e-08	3.454e-07	0.0108378	0.823474	-4.50176	0.914342	5.73029e-18	5.44107e-17	-0.223338	1.57542	0.615566	0.87084	-0.627328	1.37108	0.0307987	0.104686	2.1506	-0.903541	0.022417	0.275024	2.27505	-0.885024	0.0222253	0.12972	-2.09356	0.923142	0.000612616	0.00217352	-0.402123	1.29927	0.328454	1	0.121436	-0.430569	0.886404	1	-1.61212	0.559219	0.00830575	0.0181517
ENSMUSG00000028862	Map3k6	ENSMUST00000123612.1,ENSMUST00000134895.1,ENSMUST00000127681.1,ENSMUST00000030677.6	processed_transcript,protein_coding	2.72779e-06	0.000936796	0.922437	0.947036	0.0111404	0.829332	0.0281428	1.19876	0.961951	0.972871	1.94241	2.57166	5.26603e-08	2.24556e-05	1.86864	2.49629	6.52022e-17	3.82302e-14	0.840637	1.7197	0.108228	0.532141	0.18827	1.30402	0.75776	0.896972	-1.067	2.69233	0.00327367	0.00956941	-0.0754785	3.07967	0.792152	1	-0.654964	1.70787	0.130006	1	-1.66628	2.44305	4.46671e-07	2.51422e-06
ENSMUSG00000004043	Stat5a	ENSMUST00000107357.3,ENSMUST00000138083.7,ENSMUST00000133036.7,ENSMUST00000154087.1,ENSMUST00000107356.7,ENSMUST00000135272.1,ENSMUST00000004145.13	processed_transcript,protein_coding	0.920921	0.999977	0.0221459	0.049838	0.0111976	0.829332	-1.26946	0.458052	0.00121504	0.0025696	-0.0711482	0.830887	0.837682	0.959264	-0.191011	0.764825	0.654901	0.797349	1.70619	0.69193	0.0157457	0.228426	1.9395	0.945148	0.000346582	0.0080621	0.41837	0.967472	0.347079	0.476218	-0.123181	0.75347	0.786089	1	0.266747	1.31564	0.62348	1	0.802491	1.08072	0.103501	0.162643
ENSMUSG00000042284	Itga1	ENSMUST00000061673.7	protein_coding	0.920267	0.999977	1.00152e-07	9.21739e-07	0.0110958	0.829332	-3.05292	1.90053	2.86337e-21	3.5376e-20	-0.010758	2.65711	0.975629	0.99913	-0.159092	2.56542	0.439412	0.630703	0.589086	0.149884	0.565033	0.879066	-1.58535	-0.846146	0.0254286	0.141828	-2.38186	1.98914	0.00016551	0.000676659	-0.147395	2.58408	0.554314	1	-2.19522	-0.3482	0.0172744	1	-4.44452	1.63133	4.92308e-25	4.25016e-23
ENSMUSG00000058625	Gm17383	ENSMUST00000078739.5	pseudogene	0.496844	0.999977	0.267047	0.385411	0.0111521	0.829332	0.343426	1.32875	0.193514	0.25476	0.284227	1.34661	0.297022	0.673817	-0.0010371	1.17178	0.996005	1	-0.800456	1.12952	0.0864401	0.489827	-1.22297	0.928424	0.00730829	0.0655882	-0.736346	1.18021	0.0468628	0.0943424	-0.284162	1.32986	0.333777	1	-0.434383	0.529538	0.409824	1	-0.886312	0.836853	0.0267054	0.0505446
ENSMUSG00000026077	Npas2	ENSMUST00000056815.8,ENSMUST00000173050.7,ENSMUST00000172825.1	processed_transcript,protein_coding	0.264967	0.882295	0.000384003	0.00144252	0.0115453	0.833449	0.564524	6.5327	8.7332e-06	2.49631e-05	-0.0622684	6.21729	0.654691	0.889611	0.159983	6.33512	0.245848	0.438087	0.538136	7.09733	0.00605159	0.13818	0.724859	7.21727	1.15216e-05	0.000651132	1.17134	6.8631	4.39918e-11	6.23416e-10	0.223263	6.30789	0.13675	1	0.185149	7.38851	0.31071	1	1.11076	7.042	3.23402e-13	5.10765e-12
ENSMUSG00000038147	Cd84	ENSMUST00000128189.1,ENSMUST00000135386.1,ENSMUST00000042302.6,ENSMUST00000155802.7,ENSMUST00000136479.7	processed_transcript,protein_coding	0.875647	0.999977	1.6393e-12	4.11932e-11	0.0113685	0.833449	-4.30671	0.946673	4.93505e-21	5.95592e-20	-0.192697	1.61952	0.434427	0.765807	-0.0576396	1.68351	0.846595	0.92064	1.41243	-1.18953	0.2443	0.698392	-0.546056	-2.05832	0.699972	0.86752	-2.66594	0.91131	1.4442e-07	1.13345e-06	0.136217	1.60633	0.670719	1	-1.96076	-1.44191	0.0751864	1	-4.82155	0.835747	6.58781e-14	1.16316e-12
ENSMUSG00000003644	Rps6ka1	ENSMUST00000003741.15,ENSMUST00000168974.8,ENSMUST00000174481.7,ENSMUST00000137486.2,ENSMUST00000173989.7,ENSMUST00000129636.1,ENSMUST00000173961.1,ENSMUST00000157067.8,ENSMUST00000105894.10	processed_transcript,retained_intron,protein_coding	0.164392	0.761509	7.59854e-07	5.60706e-06	0.0114031	0.833449	-1.64833	2.8078	2.70104e-13	1.71754e-12	-0.15946	3.31592	0.522325	0.819237	-0.531509	3.11605	0.00215057	0.0154181	0.775693	2.18506	0.0492814	0.397187	0.777227	2.18522	0.0653077	0.245668	-0.745092	2.92276	0.0168521	0.0399028	-0.3728	3.07569	0.129664	1	-0.00386437	2.44879	1	1	-0.389285	2.67508	0.231752	0.318477
ENSMUSG00000039745	Htatip2	ENSMUST00000085272.6,ENSMUST00000207895.1,ENSMUST00000208048.1	retained_intron,protein_coding	0.668905	0.999977	0.81155	0.871566	0.0115494	0.833449	0.0793948	2.5355	0.776958	0.822799	0.103132	2.58376	0.691475	0.904815	-0.163714	2.42328	0.434193	0.625957	-1.14895	2.04719	0.0120967	0.196427	-0.296392	2.38519	0.431414	0.690359	-1.18251	2.18901	0.00338551	0.00984927	-0.267222	2.50258	0.265605	1	0.858787	1.91331	0.0675412	1	-0.0761059	2.29939	0.836324	0.881462
ENSMUSG00000024960	Plcb3	ENSMUST00000025912.8	protein_coding	0.514363	0.999977	0.000121992	0.000520361	0.0114354	0.833449	-1.42884	3.3371	9.52848e-15	6.89028e-14	-0.324326	3.70609	0.0891082	0.410188	-0.329773	3.693	0.0435985	0.133113	-1.45219	1.82252	0.00809066	0.159011	-1.72685	1.68856	1.55407e-05	0.000803315	-2.53205	2.83366	2.10565e-07	1.59648e-06	-0.00511172	3.5585	0.981485	1	-0.261042	0.892876	0.700336	1	-2.84345	2.75507	4.23604e-20	1.82851e-18
ENSMUSG00000022212	Cpne6	ENSMUST00000165262.7,ENSMUST00000171643.1,ENSMUST00000163767.7,ENSMUST00000074225.10,ENSMUST00000169869.7,ENSMUST00000170155.7,ENSMUST00000165725.7	nonsense_mediated_decay,retained_intron,protein_coding	0.657981	0.999977	3.47377e-07	2.80613e-06	0.0118426	0.845931	-1.1463	5.69077	4.93654e-10	2.25249e-09	-0.116825	6.11345	0.410706	0.753913	0.0508511	6.19786	0.709754	0.834834	0.481161	5.27435	0.0613567	0.430407	0.923084	5.57132	0.00015136	0.00436462	-0.547209	5.79256	0.00608843	0.0164667	0.168859	6.15088	0.261973	1	0.441411	5.68826	0.0535129	1	-0.296667	6.06276	0.120282	0.18432
ENSMUSG00000024220	Zfp523	ENSMUST00000161275.1,ENSMUST00000002318.7,ENSMUST00000129522.2,ENSMUST00000133868.1,ENSMUST00000155030.1,ENSMUST00000145313.7,ENSMUST00000073534.8,ENSMUST00000151595.1	nonsense_mediated_decay,processed_transcript,retained_intron,protein_coding	0.675422	0.999977	0.476112	0.598789	0.0117954	0.845931	0.121666	5.53512	0.412085	0.489391	-0.140004	5.42444	0.42638	0.761744	-0.134847	5.41606	0.369632	0.567721	0.519237	5.89025	0.0141934	0.216322	0.576536	5.92358	0.00116151	0.0188292	0.78713	5.78029	0.000140784	0.000583195	0.00572356	5.36763	0.977448	1	0.0574088	6.10813	0.76851	1	0.813643	5.80077	1.02654e-06	5.35809e-06
ENSMUSG00000075270	Pde11a	ENSMUST00000144892.1,ENSMUST00000124825.1,ENSMUST00000099992.9	protein_coding	0.851667	0.999977	9.63308e-11	1.70726e-09	0.0119699	0.848661	-2.83606	1.4734	1.8986e-20	2.18098e-19	-0.127086	2.12565	0.552951	0.833882	0.0386814	2.20891	0.880343	0.940994	1.19584	0.181909	0.0555411	0.416617	1.65373	0.569364	0.00758327	0.0674537	-1.54812	1.57005	0.000110072	0.000468099	0.167447	2.15717	0.461321	1	0.44581	0.808008	0.49969	1	-1.25995	1.75545	0.00207388	0.00527829
ENSMUSG00000041515	Irf8	ENSMUST00000160388.1,ENSMUST00000160943.1,ENSMUST00000162775.1,ENSMUST00000162001.7,ENSMUST00000160594.1,ENSMUST00000162658.7,ENSMUST00000047737.9	processed_transcript,retained_intron,protein_coding	0.823107	0.999977	0.186846	0.291399	0.0120014	0.848661	0.603246	2.10526	0.00890245	0.015979	0.0532801	1.84789	0.852342	0.964377	-0.187776	1.70525	0.435028	0.626809	-1.69552	1.69382	0.0069536	0.147945	-1.73784	1.63188	2.67455e-05	0.00119818	-1.13005	1.46705	0.0587997	0.113673	-0.240943	1.7597	0.341249	1	-0.0401057	0.706665	0.962824	1	-0.961203	1.25125	0.00807289	0.0177226
ENSMUSG00000074918	Inafm2	ENSMUST00000149978.1	protein_coding	0.000370397	0.0318828	1.56382e-07	1.3849e-06	0.0121143	0.85078	1.01016	5.54618	2.02202e-14	1.42841e-13	0.557222	5.33202	0.000437129	0.0196527	0.720506	5.43094	4.88066e-09	3.43403e-07	0.0473524	5.97297	0.843805	0.977244	-0.0112447	5.93284	0.949499	0.98511	0.499306	5.78749	0.0208436	0.0477095	0.164678	5.63051	0.273323	1	-0.0608509	5.95246	0.786903	1	0.25473	5.81167	0.115118	0.177878
ENSMUSG00000063889	Crem	ENSMUST00000146265.7,ENSMUST00000154705.7,ENSMUST00000122958.7,ENSMUST00000147138.7,ENSMUST00000156234.7,ENSMUST00000130047.7,ENSMUST00000156929.1,ENSMUST00000149266.7,ENSMUST00000123672.7,ENSMUST00000151084.7,ENSMUST00000154470.7,ENSMUST00000131899.7,ENSMUST00000132334.1,ENSMUST00000140912.7,ENSMUST00000134027.7,ENSMUST00000124747.7,ENSMUST00000129435.7,ENSMUST00000130455.7,ENSMUST00000154715.7,…	nonsense_mediated_decay,processed_transcript,retained_intron,protein_coding	0.0565123	0.50714	0.129238	0.216746	0.0121523	0.85078	0.31307	4.71007	0.021597	0.0360984	-0.342434	4.39035	0.0470732	0.304698	-0.467211	4.31877	0.00830024	0.0413455	-1.14691	4.30454	1.6793e-06	0.000429658	-1.1509	4.28869	8.87628e-07	8.85866e-05	-0.483214	3.99728	0.0354678	0.0748003	-0.123899	4.1764	0.509756	1	-0.00445515	3.6863	0.994708	1	-0.387832	3.90779	0.111611	0.173239
ENSMUSG00000037643	Prkci	ENSMUST00000123971.7,ENSMUST00000108249.8,ENSMUST00000136086.1,ENSMUST00000130706.1,ENSMUST00000130238.1	processed_transcript,retained_intron,protein_coding	0.452936	0.994553	3.70378e-09	4.6744e-08	0.0122905	0.856199	0.708563	6.75873	3.33437e-11	1.7181e-10	-0.138934	6.31438	0.245038	0.625816	-0.0959331	6.32739	0.389811	0.587116	-0.608866	6.73368	0.000581257	0.0320763	-0.369089	6.8433	0.0144508	0.100694	0.243607	6.35409	0.121479	0.206381	0.0442112	6.27723	0.721289	1	0.23883	6.55398	0.172011	1	0.41576	6.49031	0.00181017	0.00467475
ENSMUSG00000074872	Ctxn2	ENSMUST00000099452.2	protein_coding	0.0705888	0.557422	5.01538e-06	3.04734e-05	0.0124171	0.856537	1.07363	3.00225	6.24692e-06	1.81813e-05	0.154434	2.50875	0.50718	0.808547	0.479833	2.69929	0.0161589	0.0667808	-0.25274	3.30718	0.417363	0.808192	-0.422704	3.20853	0.138288	0.377863	0.67237	2.90134	0.0103356	0.026093	0.327079	2.74402	0.118717	1	-0.172826	3.09686	0.56394	1	0.154621	2.94653	0.504465	0.599462
ENSMUSG00000068151	A230006K03Rik	ENSMUST00000154958.1,ENSMUST00000107533.3	lincRNA	0.95377	0.999977	3.71244e-08	3.7638e-07	0.0124154	0.856537	-1.51287	3.16043	4.22044e-18	4.05669e-17	0.0750977	3.76935	0.730151	0.92067	0.0521709	3.7466	0.76293	0.868866	1.13851	2.91733	0.00116514	0.0510774	0.65887	2.59004	0.0471023	0.204575	-0.452218	3.57807	0.119943	0.204092	-0.0207204	3.79209	0.927957	1	-0.483207	3.0692	0.15262	1	-0.933065	3.37143	0.000172454	0.000567667
ENSMUSG00000054150	Syne3	ENSMUST00000067005.9,ENSMUST00000109927.1,ENSMUST00000095439.9	protein_coding	0.460496	0.995537	0.0548676	0.106776	0.0126	0.861905	-0.768221	1.18808	0.0630825	0.0951138	-0.086966	1.43646	0.76899	0.936295	-0.391704	1.27047	0.213411	0.397975	1.22053	1.50929	0.0226578	0.276292	0.997158	1.35211	0.0280136	0.150922	0.543274	1.65267	0.132863	0.22168	-0.302654	1.26407	0.282808	1	-0.217493	1.77742	0.611657	1	0.593996	1.38767	0.0572694	0.0980527
ENSMUSG00000084838	Gm10241	ENSMUST00000117664.1	processed_pseudogene	0.476585	0.999977	0.137956	0.228283	0.0126174	0.861905	-0.618479	0.709982	0.103816	0.147581	-0.279843	0.797523	0.327068	0.694238	0.106533	1.00213	0.800415	0.892366	1.32427	1.15885	0.0122657	0.198395	1.19944	1.09891	0.0207942	0.124677	0.954293	1.13367	0.0040889	0.0116358	0.392807	0.881299	0.212641	1	-0.123981	1.50638	0.779391	1	0.424626	1.24556	0.2681	0.35951
ENSMUSG00000016128	Stard13	ENSMUST00000202866.1,ENSMUST00000141117.7,ENSMUST00000202385.3,ENSMUST00000146814.4,ENSMUST00000129088.7,ENSMUST00000126770.1,ENSMUST00000202111.3,ENSMUST00000062015.14,ENSMUST00000201680.3,ENSMUST00000110483.8	processed_transcript,retained_intron,protein_coding	0.711693	0.999977	1.15273e-11	2.45775e-10	0.0128556	0.870954	-3.11162	2.54727	1.57507e-25	2.623e-24	0.116896	3.41671	0.523125	0.819848	0.298416	3.51558	0.0730433	0.19252	1.71436	1.46877	0.0100649	0.178379	0.952393	0.890687	0.075179	0.265343	-1.4948	2.92725	0.000941111	0.00318272	0.182394	3.56027	0.290467	1	-0.763805	1.61107	0.168454	1	-2.48289	2.88931	9.645e-19	3.48906e-17
ENSMUSG00000018589	Glra2	ENSMUST00000058787.8	protein_coding	0.27275	0.888287	0.0308259	0.0658242	0.0128737	0.870954	-0.609828	4.06284	0.000241251	0.000568087	-0.354291	4.1684	0.0516603	0.318386	-0.0261336	4.3355	0.880537	0.941058	-0.889987	3.27073	0.00708669	0.14909	-1.10139	3.16679	0.00059271	0.0116211	-1.14471	3.54514	8.71582e-05	0.000380209	0.329945	4.18178	0.0805486	1	-0.209073	2.70429	0.594733	1	-1.71155	3.7077	1.76438e-09	1.51948e-08
ENSMUSG00000057604	Lmcd1	ENSMUST00000032376.5	protein_coding	0.515873	0.999977	9.45354e-05	0.000417415	0.0129749	0.873602	-1.42444	1.62481	2.96363e-07	1.00954e-06	-0.0562211	2.08505	0.826976	0.955141	-0.314348	1.93942	0.153823	0.321358	-1.4543	0.175922	0.0239993	0.284274	-0.696592	0.394135	0.203001	0.467649	-2.81936	1.38725	1.7652e-09	1.94823e-08	-0.255644	1.94356	0.316364	1	0.736098	-0.168762	0.343391	1	-1.78993	1.22214	3.97528e-06	1.83772e-05
ENSMUSG00000110618	Gm45818	ENSMUST00000212253.1	lincRNA	0.0458684	0.4657	0.00622653	0.0166704	0.0132179	0.885725	-1.6499	1.40998	1.599e-05	4.42065e-05	-0.76602	1.56604	0.0432694	0.291784	-1.29373	1.35915	3.87893e-05	0.000662431	-1.75484	-0.246165	0.0280656	0.30357	-3.97424	-0.682825	2.03532e-05	0.000980857	-2.62812	0.599406	7.24739e-05	0.000322025	-0.521838	0.969168	0.206285	1	-2.23202	-1.68692	0.0673298	1	-4.36415	-0.0703617	6.45162e-11	7.13176e-10
ENSMUSG00000109887	Gm28756	ENSMUST00000209405.1,ENSMUST00000209898.1,ENSMUST00000191057.1	lincRNA,retained_intron	0.939869	0.999977	0.0542604	0.105828	0.0136677	0.888774	0.571467	1.16773	0.0409159	0.0644181	-0.0108117	0.898785	0.96946	0.997595	-0.0872022	0.84962	0.755767	0.864416	1.11573	2.14218	0.00399266	0.10641	0.860274	1.98008	0.0265687	0.145988	1.70721	1.85371	6.44081e-08	5.41752e-07	-0.0738372	0.861262	0.807301	1	-0.260412	2.3881	0.469334	1	1.50382	1.68192	3.43059e-06	1.60757e-05
ENSMUSG00000042116	Vwa1	ENSMUST00000042196.3	protein_coding	0.25699	0.874885	7.48344e-07	5.53083e-06	0.0138243	0.888774	-2.01803	2.8435	4.28947e-14	2.92733e-13	-0.0819537	3.45642	0.743009	0.926097	-0.516272	3.22133	0.00573248	0.0314615	0.412298	1.73848	0.368522	0.782649	0.913927	2.07662	0.0665445	0.24832	-1.49839	2.8817	7.03046e-06	3.9259e-05	-0.434617	3.22423	0.0809834	1	0.499139	2.16561	0.279083	1	-0.565131	2.71745	0.13985	0.20918
ENSMUSG00000029428	Stx2	ENSMUST00000199813.1,ENSMUST00000100680.9,ENSMUST00000031378.13,ENSMUST00000141492.7,ENSMUST00000195906.1,ENSMUST00000128448.1,ENSMUST00000144846.1,ENSMUST00000151712.5,ENSMUST00000149877.1	nonsense_mediated_decay,processed_transcript,retained_intron,protein_coding	0.991029	0.999977	0.00229719	0.00697884	0.0135301	0.888774	-1.03616	2.57933	7.80037e-07	2.52977e-06	0.00754461	3.00539	0.98391	1	-0.025736	2.97518	0.884652	0.942878	1.28676	2.79795	0.000624285	0.0332763	0.757109	2.42035	0.072433	0.260474	0.254873	3.11591	0.401415	0.530894	-0.0325903	2.99388	0.875924	1	-0.527495	2.96099	0.196357	1	-0.276443	2.82422	0.4189	0.516767
ENSMUSG00000086040	Wipf3	ENSMUST00000128480.1,ENSMUST00000172046.1,ENSMUST00000131043.1,ENSMUST00000126637.7,ENSMUST00000132855.7,ENSMUST00000163746.7	processed_transcript,retained_intron,protein_coding	0.00150673	0.0714053	3.00658e-30	1.11338e-27	0.0134934	0.888774	2.46637	8.82017	2.93105e-59	3.29966e-57	0.473355	7.43371	0.00578958	0.0999644	0.706298	7.57904	9.92687e-06	0.000221732	-0.120594	9.49088	0.544089	0.870839	-0.0521335	9.52278	0.777214	0.908067	1.87339	8.81264	7.57918e-22	5.15238e-20	0.234079	7.74171	0.169497	1	0.066681	9.46106	0.745301	1	1.68971	8.90221	1.05667e-18	3.81269e-17
ENSMUSG00000070287	Slc35g2	ENSMUST00000189478.1,ENSMUST00000093792.3	processed_transcript,protein_coding	0.345703	0.940494	0.0211747	0.0479207	0.014218	0.888774	0.520123	3.81446	0.00232963	0.00468858	0.228213	3.69733	0.252686	0.632141	0.314776	3.74109	0.110731	0.257683	-0.304173	3.87729	0.276506	0.723517	-0.571809	3.73337	0.0172182	0.110941	-0.000230718	3.76637	0.992844	0.996313	0.0878928	3.83678	0.663623	1	-0.271156	3.59613	0.336623	1	-0.382726	3.67696	0.0993166	0.156838
ENSMUSG00000039031	Arhgap18	ENSMUST00000142284.1,ENSMUST00000135866.1,ENSMUST00000039557.8,ENSMUST00000176060.7,ENSMUST00000220012.1	processed_transcript,retained_intron,protein_coding	0.788257	0.999977	0.00939682	0.0236467	0.013532	0.888774	-0.854272	2.88476	0.000875715	0.0018944	-0.174437	3.15784	0.354596	0.718434	-0.0203058	3.23262	0.9146	0.960037	1.03687	3.02886	0.00511549	0.126512	0.966159	2.99193	0.016722	0.109356	0.355521	3.2364	0.169413	0.269803	0.155365	3.16195	0.479502	1	-0.0741478	3.34535	0.825138	1	0.107852	3.26348	0.743147	0.806911
ENSMUSG00000020905	Usp43	ENSMUST00000108677.1,ENSMUST00000129961.1,ENSMUST00000152120.1,ENSMUST00000021288.9	processed_transcript,retained_intron,protein_coding	0.865287	0.999977	0.0659449	0.123995	0.0142739	0.888774	-1.02171	0.907938	0.00828126	0.0149498	-0.0821223	1.22867	0.800624	0.944832	-0.247763	1.13209	0.431275	0.623347	-2.39891	-0.412939	0.00353272	0.0986359	-1.14827	-0.224581	0.141837	0.383068	-3.33298	0.547576	2.52351e-08	2.29843e-07	-0.165999	1.11921	0.582508	1	1.27871	-1.06213	0.252649	1	-1.93297	0.451852	0.0019286	0.00494699
ENSMUSG00000021071	Trim9	ENSMUST00000110520.8,ENSMUST00000167755.1,ENSMUST00000110522.8	protein_coding	0.191111	0.802152	1.6393e-05	8.69514e-05	0.0136355	0.888774	0.574573	8.23666	2.64971e-09	1.12445e-08	-0.220731	7.8291	0.0810607	0.393476	-0.0723234	7.89968	0.500251	0.680345	-0.695733	8.11765	4.3476e-05	0.0051847	-0.508359	8.19891	0.000571921	0.0113353	0.104196	7.75773	0.52243	0.644372	0.14953	7.80901	0.249865	1	0.186556	7.86288	0.281632	1	0.119973	7.91228	0.377923	0.475768
ENSMUSG00000021288	Klc1	ENSMUST00000120544.8,ENSMUST00000134578.1,ENSMUST00000140792.1,ENSMUST00000084941.11,ENSMUST00000147203.1,ENSMUST00000122300.7,ENSMUST00000124197.1,ENSMUST00000118471.7,ENSMUST00000141435.1	processed_transcript,retained_intron,protein_coding	0.630558	0.999977	0.107953	0.187569	0.0141342	0.888774	-0.250232	9.22067	0.0162437	0.0278656	-0.118052	9.303	0.301152	0.677131	-0.105514	9.29941	0.374694	0.573068	0.212544	9.19258	0.241185	0.695571	0.47285	9.35029	0.00180935	0.0259015	0.0869518	9.26937	0.594515	0.706351	0.0136019	9.25983	0.91397	1	0.259442	9.4042	0.147448	1	0.308365	9.3982	0.0280035	0.0526966
ENSMUSG00000021496	Pcbd2	ENSMUST00000021958.5,ENSMUST00000124968.7	protein_coding	0.834636	0.999977	0.329179	0.454361	0.0141299	0.888774	0.278223	1.85718	0.361004	0.436618	0.110822	1.80822	0.700068	0.907792	0.165631	1.83064	0.517564	0.695101	1.17379	2.7294	0.00199225	0.0721426	1.18649	2.7537	0.000311998	0.00754951	1.33437	2.58696	2.00623e-05	0.00010108	0.0564755	1.88307	0.830024	1	0.0141893	3.12275	0.986172	1	1.27753	2.63058	1.14248e-06	5.902e-06
ENSMUSG00000021765	Fst	ENSMUST00000022287.5	protein_coding	0.0153706	0.291207	0.835758	0.888185	0.0142261	0.888774	-0.0982909	1.76521	0.723919	0.777336	-1.1552	1.28961	0.000228941	0.012837	-1.10525	1.3034	0.00520184	0.0292801	-3.25984	0.790866	2.26772e-06	0.000508996	-2.13647	0.873715	3.24553e-05	0.00140095	-2.23962	0.186155	0.000101047	0.0004334	0.0487699	0.729194	0.927172	1	1.13437	-0.637912	0.114257	1	-1.17778	0.342818	0.021218	0.0413832
ENSMUSG00000002524	Puf60	ENSMUST00000002599.9,ENSMUST00000100527.10	protein_coding	0.484551	0.999977	0.310599	0.434036	0.0138453	0.888774	0.133682	6.75439	0.191038	0.251948	-0.15244	6.63084	0.229193	0.610026	-0.129071	6.63292	0.279419	0.47556	0.223983	6.92888	0.234823	0.69148	0.452475	7.06684	0.00293832	0.0359861	0.517149	6.81794	0.00331437	0.00967229	0.0245687	6.57756	0.858351	1	0.228248	7.1278	0.204977	1	0.695726	6.94753	1.0528e-06	5.48905e-06
ENSMUSG00000023800	Tiam2	ENSMUST00000169838.7,ENSMUST00000072156.6	protein_coding	0.829867	0.999977	1.33753e-15	6.29489e-14	0.0142267	0.888774	1.37226	7.51253	1.76778e-42	7.8474e-41	-0.0885124	6.64959	0.554261	0.835071	-0.0211751	6.67682	0.868545	0.934205	0.56433	8.3687	0.00349882	0.0984707	0.497602	8.31877	0.00247825	0.0322607	2.0272	7.92678	1.44561e-25	1.52952e-23	0.0680775	6.6475	0.666354	1	-0.0685923	8.53977	0.728509	1	1.87169	7.86841	1.20921e-30	2.07512e-28
ENSMUSG00000038805	Six3	ENSMUST00000176081.2,ENSMUST00000175898.3,ENSMUST00000162695.2	protein_coding	0.000320276	0.029457	2.58316e-44	3.63503e-41	0.0142246	0.888774	3.6536	5.39797	1.73273e-88	7.61969e-86	0.0542421	2.71482	0.806613	0.946615	0.767637	3.15663	0.00018176	0.00229392	0.0767173	6.31876	0.781768	0.961299	0.033103	6.28784	0.869172	0.953231	3.67518	5.46684	5.95417e-40	2.39392e-37	0.714586	3.13669	0.000486641	0.759394	-0.0453601	6.31807	0.851074	1	2.8991	5.48696	7.95157e-53	7.99246e-50
ENSMUSG00000052085	Dock8	ENSMUST00000025831.6	protein_coding	0.0244485	0.357629	0.00112593	0.00374654	0.0139602	0.888774	-1.35202	2.35819	4.0651e-09	1.69093e-08	-0.784843	2.47078	0.0332998	0.253569	-0.901384	2.41269	0.000547606	0.00547069	0.75291	1.96186	0.0839033	0.48686	0.288605	1.66584	0.452222	0.705662	0.192591	2.15859	0.677415	0.77444	-0.120922	2.03505	0.751905	1	-0.462968	2.00405	0.255357	1	-0.177783	1.86988	0.612084	0.695626
ENSMUSG00000031392	Irak1	ENSMUST00000114354.9,ENSMUST00000144353.1,ENSMUST00000114352.7,ENSMUST00000128759.1,ENSMUST00000148706.7,ENSMUST00000068286.11,ENSMUST00000114360.9,ENSMUST00000033769.14,ENSMUST00000149871.7,ENSMUST00000126583.2,ENSMUST00000101458.8,ENSMUST00000124580.1,ENSMUST00000146210.1,ENSMUST00000149809.7,ENSMUST00000114353.9,ENSMUST00000124417.1,ENSMUST00000138397.7,ENSMUST00000128436.7,ENSMUST00000140130.…	processed_transcript,retained_intron,protein_coding	0.703621	0.999977	0.986021	0.990102	0.0138899	0.888774	-0.0202149	4.86729	0.883881	0.911182	0.0392233	4.92641	0.806247	0.946615	0.111018	4.95739	0.380581	0.577914	0.197083	4.95378	0.339522	0.767265	-0.246124	4.69557	0.202897	0.467583	0.144697	4.99141	0.432453	0.561184	0.0729596	4.98147	0.626922	1	-0.445391	4.81671	0.0364532	1	-0.393728	4.80539	0.0160676	0.0325095
ENSMUSG00000054920	Klhl5	ENSMUST00000204829.1,ENSMUST00000203538.1,ENSMUST00000101191.9,ENSMUST00000204097.2,ENSMUST00000203561.1,ENSMUST00000204479.1,ENSMUST00000204348.2	nonsense_mediated_decay,processed_transcript,retained_intron,protein_coding	0.525428	0.999977	5.31022e-07	4.07445e-06	0.0143589	0.888816	-0.789658	5.14199	3.66397e-12	2.08573e-11	-0.0947641	5.45634	0.480538	0.794249	-0.156876	5.4123	0.188029	0.365311	0.513105	4.98112	0.0144012	0.217841	0.242721	4.80477	0.242464	0.513308	-0.183183	5.30323	0.300577	0.425697	-0.0609069	5.387	0.660081	1	-0.272082	5.03848	0.20829	1	-0.415777	5.13507	0.0151807	0.0308837
ENSMUSG00000069171	Nr2f1	ENSMUST00000125176.2,ENSMUST00000091458.12,ENSMUST00000135284.1,ENSMUST00000127137.2,ENSMUST00000150498.7	processed_transcript,protein_coding	0.834607	0.999977	0.000142924	0.000598402	0.0144009	0.888816	-1.00123	4.97403	7.53497e-16	6.00408e-15	-0.0978732	5.35406	0.564811	0.841058	-0.136622	5.32299	0.392862	0.589502	-0.779302	3.98352	0.00227017	0.075426	-1.09669	3.8387	0.000343514	0.00802978	-1.66919	4.6972	3.22246e-13	6.38683e-12	-0.037714	5.2944	0.844926	1	-0.319239	3.43248	0.343278	1	-1.96874	4.58369	2.12755e-11	2.54582e-10
ENSMUSG00000034009	Rxfp1	ENSMUST00000183199.1,ENSMUST00000182491.6,ENSMUST00000078527.12,ENSMUST00000183040.2	nonsense_mediated_decay,processed_transcript,retained_intron,protein_coding	0.0799954	0.58508	0.00213479	0.00653175	0.0145314	0.889071	-1.3639	3.65302	1.75475e-10	8.40179e-10	-0.656461	3.85437	0.000146709	0.00921645	-0.858333	3.757	0.00077675	0.00718634	-2.25552	1.96888	1.88172e-05	0.00283706	-2.26342	1.91048	9.39852e-06	0.000566095	-2.981	2.76447	3.40643e-12	5.78231e-11	-0.201645	3.44301	0.447907	1	-0.00857649	0.575704	1	1	-2.80426	2.54464	1.41224e-08	1.04705e-07
ENSMUSG00000071516	Hist1h2ai	ENSMUST00000070124.4	protein_coding	0.568139	0.999977	0.015116	0.0357201	0.0145239	0.889071	-1.22896	1.26304	1.43842e-05	4.00503e-05	-0.252501	1.56948	0.392039	0.742733	-0.483801	1.44742	0.038264	0.121934	1.08941	1.11571	0.0697803	0.45672	1.46947	1.4116	0.0114093	0.0867848	0.0633581	1.45948	0.893707	0.932679	-0.228945	1.35473	0.436362	1	0.37725	1.66606	0.524562	1	0.667374	1.54392	0.146543	0.217457
ENSMUSG00000083367	Gm8806	ENSMUST00000120076.1	processed_pseudogene	0.432296	0.983348	0.17638	0.278035	0.0146149	0.890306	-0.601864	0.613352	0.0900899	0.130359	-0.190452	0.740841	0.508004	0.809492	-0.484873	0.588217	0.0911276	0.224265	0.280527	0.449648	0.645549	0.915034	1.09699	0.957283	0.0749211	0.264831	-0.122777	0.611517	0.765825	0.841915	-0.29306	0.530866	0.276798	1	0.816939	0.987235	0.167933	1	0.948264	0.862993	0.0499158	0.0871051
ENSMUSG00000058454	Dhcr7	ENSMUST00000143338.1,ENSMUST00000073878.11,ENSMUST00000207143.1,ENSMUST00000208535.1,ENSMUST00000125564.1,ENSMUST00000128610.1,ENSMUST00000144034.7,ENSMUST00000128454.7,ENSMUST00000124340.7,ENSMUST00000139748.2,ENSMUST00000145471.1,ENSMUST00000208631.1,ENSMUST00000141916.7	nonsense_mediated_decay,processed_transcript,retained_intron,protein_coding	0.413566	0.975381	0.0803977	0.147101	0.0147307	0.893493	-0.401732	4.33736	0.0144191	0.0249885	0.049822	4.57943	0.793874	0.943089	-0.193405	4.43394	0.182334	0.358703	0.44119	4.36315	0.0964319	0.510724	0.671476	4.5102	0.0064293	0.0604767	-0.00832387	4.57239	0.964372	0.978205	-0.242371	4.48721	0.171278	1	0.230585	4.64381	0.360101	1	0.433882	4.56206	0.0287801	0.0540135
ENSMUSG00000000792	Slc5a5	ENSMUST00000000809.2	protein_coding	0.157975	0.750593	5.11591e-18	3.789e-16	0.0148787	0.895057	-2.25169	3.05165	2.85955e-31	6.89033e-30	0.173722	3.86626	0.281903	0.658979	0.400092	3.99466	0.0145543	0.0618944	1.03544	2.16767	0.0109641	0.18722	1.26218	2.32548	0.000376656	0.00852138	-1.38237	3.41148	2.06453e-07	1.56869e-06	0.227819	4.05672	0.184925	1	0.228751	2.62063	0.506782	1	-1.41738	3.60971	7.37931e-09	5.76258e-08
ENSMUSG00000110523	Gm45898	ENSMUST00000212334.1,ENSMUST00000212444.1	lincRNA	0.928604	0.999977	0.000684113	0.00240731	0.0148837	0.895057	-1.10091	2.68129	2.85642e-05	7.6056e-05	0.041494	3.14472	0.863773	0.968885	-0.0585174	3.07776	0.783139	0.882339	-1.00644	1.54832	0.0345805	0.338164	-0.116444	1.93532	0.753639	0.895432	-2.14246	2.50939	3.97614e-09	4.16312e-08	-0.0992297	3.11629	0.621761	1	0.883402	1.53738	0.0691078	1	-1.16204	2.59406	0.000111576	0.000381276
ENSMUSG00000033904	Ccp110	ENSMUST00000149056.7,ENSMUST00000123178.7,ENSMUST00000038650.8,ENSMUST00000140831.1,ENSMUST00000208766.1,ENSMUST00000106557.7	retained_intron,protein_coding	0.314021	0.921565	1.05503e-10	1.84887e-09	0.0151267	0.898157	-0.943356	5.97648	3.35038e-14	2.31224e-13	-0.139143	6.3202	0.284641	0.661296	-0.191943	6.28137	0.107186	0.251802	0.387248	5.63948	0.0572658	0.420725	0.274064	5.56248	0.12238	0.351527	-0.4137	6.0439	0.0148795	0.0358965	-0.0521946	6.23532	0.694757	1	-0.114937	5.72546	0.547321	1	-0.497643	5.95214	0.000649351	0.00185801
ENSMUSG00000066510	Ankdd1a	ENSMUST00000217144.1,ENSMUST00000217646.1,ENSMUST00000061766.5	retained_intron,protein_coding	0.953609	0.999977	0.00876567	0.0222936	0.0150103	0.898157	1.0608	0.832457	0.0167975	0.0287246	0.0410112	0.330721	0.981297	1	-0.0724531	0.267157	0.824785	0.908025	1.31916	2.17613	0.00156639	0.0627985	1.39722	2.23623	0.000642232	0.0122459	2.3531	1.79831	4.37967e-13	8.51254e-12	-0.10507	0.306068	0.763692	1	0.0756765	2.62577	0.827181	1	2.52123	1.8642	4.20219e-11	4.80758e-10
ENSMUSG00000022887	Masp1	ENSMUST00000089883.5	protein_coding	0.773179	0.999977	6.50388e-06	3.81972e-05	0.0150706	0.898157	-1.70739	2.74279	4.38399e-18	4.20528e-17	-0.115264	3.27544	0.582058	0.85166	-0.231867	3.20317	0.160476	0.32986	-1.48288	1.03289	0.0107878	0.185504	-1.32908	1.02251	0.0109655	0.085064	-3.06982	2.4583	2.28561e-11	3.3856e-10	-0.115176	3.1718	0.581926	1	0.150604	0.297994	0.849993	1	-2.81406	2.32678	2.6224e-12	3.60728e-11
ENSMUSG00000041782	Lad1	ENSMUST00000038760.9,ENSMUST00000190773.6,ENSMUST00000185756.1	processed_transcript,protein_coding	0.414062	0.975381	3.37033e-05	0.00016647	0.0154065	0.899844	-2.41849	-0.0864937	9.88898e-08	3.55539e-07	0.43458	0.730535	0.119899	0.467654	-0.022524	0.456555	0.949304	0.978509	-0.70237	-1.66953	0.683808	0.928501	1.02666	-1.08693	0.209086	0.475402	-3.67212	0.257653	1.43842e-10	1.87768e-09	-0.459943	0.696612	0.154942	1	1.76176	-1.24612	0.0683754	1	-1.46358	-0.00432356	0.00921332	0.0198667
ENSMUSG00000027593	Raly	ENSMUST00000140713.2,ENSMUST00000029120.13,ENSMUST00000109701.9,ENSMUST00000145202.7,ENSMUST00000116389.8,ENSMUST00000125872.7,ENSMUST00000058089.12,ENSMUST00000152038.7,ENSMUST00000151578.1,ENSMUST00000129137.7	processed_transcript,protein_coding	0.210238	0.829864	7.05717e-05	0.000322955	0.0152733	0.899844	0.540258	6.20661	8.77862e-07	2.8236e-06	-0.153297	5.85491	0.244598	0.625307	-0.224818	5.80575	0.0708138	0.188266	0.272417	6.59268	0.138753	0.576204	0.305656	6.60736	0.0567583	0.227422	0.972798	6.32496	4.72119e-09	4.87786e-08	-0.0705842	5.75422	0.612969	1	0.0319023	6.70792	0.858556	1	1.05202	6.30586	1.6142e-12	2.28752e-11
ENSMUSG00000066406	Akap13	ENSMUST00000207239.1,ENSMUST00000207751.1,ENSMUST00000208053.1,ENSMUST00000207750.1,ENSMUST00000208248.1,ENSMUST00000208456.1,ENSMUST00000208708.1,ENSMUST00000209040.1,ENSMUST00000208009.1,ENSMUST00000207511.1,ENSMUST00000208182.1,ENSMUST00000207998.1,ENSMUST00000166315.6,ENSMUST00000207923.1,ENSMUST00000208187.1,ENSMUST00000207079.1	processed_transcript,retained_intron,protein_coding	0.473932	0.999977	3.28674e-16	1.73876e-14	0.015675	0.899844	-1.48111	4.60699	3.78282e-28	7.38306e-27	0.187421	5.29431	0.204518	0.583058	0.0631453	5.21009	0.598594	0.756835	-0.415516	3.43949	0.130391	0.565513	-0.507366	3.38154	0.0589646	0.23173	-2.08502	4.67123	4.41274e-23	3.56874e-21	-0.123337	5.31304	0.381205	1	-0.0928802	3.18729	0.761671	1	-2.07653	4.53689	1.88957e-24	1.47722e-22
ENSMUSG00000030966	Trim21	ENSMUST00000210261.1,ENSMUST00000106913.2,ENSMUST00000033264.11,ENSMUST00000209907.1,ENSMUST00000209679.1	retained_intron,protein_coding	0.332865	0.931475	8.01046e-05	0.000361177	0.015824	0.899844	-1.89019	0.328326	8.72379e-07	2.80725e-06	0.129645	0.926955	0.667874	0.895492	-0.367989	0.654053	0.188376	0.36553	0.162954	-0.763417	0.840288	0.977209	-2.31301	-1.52857	0.0209099	0.125104	-1.93617	0.477107	0.000629257	0.00222429	-0.497326	0.764453	0.0747311	1	-2.52052	-1.43262	0.0226989	1	-3.90181	-0.2167	8.51269e-11	9.2431e-10
ENSMUSG00000060467	Gm10080	ENSMUST00000075585.4	processed_pseudogene	0.72311	0.999977	0.494234	0.615528	0.0157721	0.899844	0.303466	0.467889	0.386592	0.463146	0.103869	0.400485	0.794173	0.943089	-0.228724	0.213577	0.451213	0.640519	-1.12791	0.225521	0.113614	0.542876	0.433284	0.900589	0.468296	0.71629	-0.846494	0.198012	0.143621	0.236379	-0.336522	0.297383	0.345426	1	1.54629	0.589778	0.0217641	1	0.999377	0.619937	0.0182198	0.0362616
ENSMUSG00000039497	Dse	ENSMUST00000216194.1,ENSMUST00000215547.1,ENSMUST00000216774.1,ENSMUST00000048010.8,ENSMUST00000217051.1	processed_transcript,protein_coding	0.657987	0.999977	9.18651e-05	0.000407543	0.0157278	0.899844	-1.01039	2.64387	2.14804e-05	5.832e-05	0.192908	3.17086	0.281772	0.658979	0.0608235	3.08334	0.740029	0.854071	1.1482	2.77149	0.00162602	0.0639143	0.666575	2.44169	0.0770469	0.2691	-0.0464378	3.2061	0.865153	0.912216	-0.130757	3.18882	0.49167	1	-0.483752	2.92389	0.148378	1	-0.420375	2.90653	0.106341	0.166307
ENSMUSG00000018931	Natd1	ENSMUST00000143800.1,ENSMUST00000019075.3	processed_transcript,protein_coding	0.618927	0.999977	0.00285985	0.00845635	0.0157794	0.899844	-0.665986	3.00975	0.00087802	0.00189909	-0.13349	3.23648	0.53982	0.826217	0.0293289	3.31693	0.873812	0.936723	0.598713	2.98746	0.0528115	0.408299	0.172282	2.715	0.577183	0.792502	0.0847842	3.19741	0.746595	0.827381	0.163648	3.26374	0.419037	1	-0.427269	3.0004	0.152778	1	-0.532417	3.08083	0.0141293	0.0290428
ENSMUSG00000087370	Tmem170b	ENSMUST00000129449.1	protein_coding	0.425492	0.978994	0.794975	0.859253	0.0154546	0.899844	0.0206312	7.15934	0.854863	0.887795	0.141815	7.26117	0.259155	0.639145	0.167399	7.26597	0.184249	0.360606	-0.255386	7.00722	0.164378	0.607418	-0.340606	6.95657	0.0280497	0.151001	-0.372428	7.12082	0.02174	0.0494544	0.0265522	7.33532	0.842168	1	-0.0864431	6.83851	0.635164	1	-0.507721	7.08616	0.000356464	0.00108575
ENSMUSG00000052727	Map1b	ENSMUST00000064762.4	protein_coding	0.601466	0.999977	3.57056e-16	1.87481e-14	0.0158585	0.899844	-1.24336	11.1598	7.11082e-25	1.12684e-23	-0.131917	11.6069	0.235078	0.616707	-0.0433162	11.6457	0.701062	0.828881	0.350334	10.596	0.0552848	0.415581	0.495487	10.683	0.00291866	0.0358597	-0.755007	11.1943	1.53408e-06	9.81254e-06	0.0890868	11.5958	0.471122	1	0.144224	10.7984	0.412486	1	-0.720975	11.2932	1.63027e-06	8.1845e-06
ENSMUSG00000003970	Rpl8	ENSMUST00000004072.8	protein_coding	0.966404	0.999977	0.685468	0.778398	0.0157573	0.899844	0.0634159	7.33112	0.644363	0.708508	-0.0122089	7.32044	0.917551	0.985326	-0.0438149	7.29205	0.706898	0.833191	0.485951	7.6377	0.0460222	0.386366	0.716267	7.78559	0.000115684	0.00356217	0.568568	7.60054	0.00725629	0.0191696	-0.0305263	7.30163	0.804389	1	0.228466	7.93426	0.310461	1	0.806165	7.71346	1.70916e-07	1.03714e-06
ENSMUSG00000071655	Ubxn1	ENSMUST00000166407.7,ENSMUST00000096255.5	protein_coding	0.602916	0.999977	0.0629664	0.119383	0.0155606	0.899844	0.250621	5.36157	0.0219898	0.036707	0.0297986	5.27765	0.838413	0.959456	-0.0903922	5.19931	0.485434	0.669446	0.31152	5.64616	0.0983162	0.516041	0.469145	5.74051	0.00669858	0.061852	0.53842	5.55557	0.00148406	0.00478326	-0.119053	5.23372	0.409064	1	0.156523	5.84052	0.405568	1	0.788978	5.58796	5.933e-07	3.2613e-06
ENSMUSG00000079056	Kcnip3	ENSMUST00000088538.5,ENSMUST00000028850.14,ENSMUST00000137625.1,ENSMUST00000103215.10	processed_transcript,protein_coding	0.175475	0.779937	0.24227	0.357205	0.016028	0.905807	-0.19318	6.75518	0.0670025	0.100336	-0.248571	6.73982	0.0923322	0.415377	-0.194587	6.75791	0.0984214	0.237217	0.256329	6.78504	0.169389	0.617218	0.343594	6.83329	0.024191	0.136658	0.318501	6.76992	0.0823927	0.150439	0.0547961	6.6578	0.713326	1	0.0860236	6.92173	0.630463	1	0.325959	6.82597	0.018292	0.036372
ENSMUSG00000075415	Fnbp1	ENSMUST00000100208.8,ENSMUST00000136181.7,ENSMUST00000128500.7,ENSMUST00000113560.7,ENSMUST00000128431.2,ENSMUST00000075326.10,ENSMUST00000113555.7,ENSMUST00000113564.8,ENSMUST00000149196.1,ENSMUST00000138581.2,ENSMUST00000113552.8,ENSMUST00000113562.8,ENSMUST00000073879.11,ENSMUST00000113559.9,ENSMUST00000136085.1,ENSMUST00000100207.8	processed_transcript,protein_coding	0.00263438	0.105615	2.4117e-22	3.14235e-20	0.0162998	0.910501	-1.74135	6.2526	6.4399e-47	3.5678e-45	-0.30545	6.73323	0.0507299	0.316432	-0.542424	6.60441	5.25321e-06	0.000134406	0.246655	5.25501	0.254558	0.703297	0.0887377	5.15515	0.641462	0.83364	-1.18181	6.10029	7.71715e-09	7.70729e-08	-0.236516	6.48333	0.10865	1	-0.157716	5.26644	0.470499	1	-1.13198	5.87432	2.79398e-13	4.47291e-12
ENSMUSG00000103428	Gm20754	ENSMUST00000192642.1,ENSMUST00000192263.1	lincRNA	0.0685174	0.548763	0.0741555	0.137016	0.0162684	0.910501	0.882337	0.51111	0.0870742	0.126503	0.288304	0.288978	0.478858	0.792802	0.977215	0.718149	0.000967821	0.00843815	0.634701	1.28839	0.333572	0.762737	-0.324561	0.763665	0.553614	0.776557	1.24489	0.977396	0.011694	0.028997	0.688065	0.763857	0.0364703	1	-0.959772	1.11052	0.0574057	1	-0.421443	0.870367	0.183497	0.262468
ENSMUSG00000073889	Il11ra1	ENSMUST00000108040.7,ENSMUST00000146608.7,ENSMUST00000155538.7,ENSMUST00000098132.10,ENSMUST00000142059.1,ENSMUST00000108041.7,ENSMUST00000108042.2,ENSMUST00000152748.1,ENSMUST00000140894.7,ENSMUST00000145445.1	retained_intron,protein_coding	0.915157	0.999977	0.803671	0.86535	0.016385	0.910501	-0.129742	2.42112	0.687906	0.74693	0.15809	2.59441	0.450976	0.774139	0.083703	2.54031	0.684413	0.817993	-0.80768	1.96994	0.146225	0.5864	-1.4558	1.68128	0.000500972	0.0105054	-1.05766	2.25508	0.0275714	0.0605494	-0.0733246	2.62511	0.723546	1	-0.653292	1.28073	0.256375	1	-1.67228	1.99657	1.00286e-08	7.63653e-08
ENSMUSG00000035551	Igfbpl1	ENSMUST00000145102.1,ENSMUST00000044297.6	processed_transcript,protein_coding	0.247297	0.868549	0.0159834	0.0374864	0.0164993	0.910501	1.0491	0.809018	0.00131136	0.00276084	0.583892	0.63755	0.145683	0.51149	0.63777	0.667118	0.104249	0.246612	-0.141916	1.2163	0.740821	0.949177	-0.986862	0.793018	0.0293032	0.154962	0.318264	0.990604	0.493205	0.618793	0.0521114	0.882643	0.911019	1	-0.83633	0.771179	0.108331	1	-0.602267	0.656053	0.17391	0.250847
ENSMUSG00000096054	Syne1	ENSMUST00000214945.1,ENSMUST00000215887.1,ENSMUST00000095899.4,ENSMUST00000215467.1,ENSMUST00000217064.1,ENSMUST00000215295.1,ENSMUST00000215021.1,ENSMUST00000217592.1,ENSMUST00000041639.6	retained_intron,protein_coding	0.488666	0.999977	0.402676	0.528735	0.0163779	0.910501	-0.161252	9.8568	0.195569	0.257177	0.106499	10.0262	0.34797	0.71338	0.197956	10.0705	0.116664	0.266552	0.718095	10.2041	0.000429508	0.0265993	0.790265	10.2479	4.34611e-05	0.00177786	0.451498	10.2882	0.00653379	0.0174731	0.0918897	10.1193	0.485018	1	0.0703081	10.4945	0.731104	1	0.413538	10.3554	0.0186074	0.0369105
ENSMUSG00000033020	Polr2f	ENSMUST00000040077.6	protein_coding	0.0223198	0.342513	0.00958353	0.0240434	0.0164499	0.910501	0.509511	5.13414	7.27458e-05	0.000184613	-0.217013	4.76657	0.142317	0.506046	-0.515189	4.60572	0.0032029	0.0206087	-0.113813	5.2849	0.58412	0.887904	0.180169	5.44805	0.380465	0.647164	0.62226	4.98319	0.00134924	0.00439401	-0.296894	4.53137	0.11031	1	0.293455	5.37773	0.179227	1	1.19226	5.05712	7.91516e-08	5.13519e-07
ENSMUSG00000028132	Tmem56	ENSMUST00000151058.1,ENSMUST00000155309.7,ENSMUST00000128909.7,ENSMUST00000029777.13,ENSMUST00000200402.1,ENSMUST00000135818.7,ENSMUST00000123427.7,ENSMUST00000137234.1	processed_transcript,retained_intron,protein_coding	0.122764	0.680728	0.00430579	0.0121498	0.0169106	0.918419	-0.597271	6.7444	4.86513e-08	1.80639e-07	-0.226528	6.91506	0.117142	0.464345	-0.381169	6.82475	0.0163501	0.0673894	-0.653969	6.05837	0.000723331	0.0371486	-1.13047	5.8504	9.76881e-08	1.53049e-05	-1.01865	6.37067	3.65947e-08	3.25513e-07	-0.15433	6.74046	0.374245	1	-0.478607	5.50959	0.0391521	1	-1.3661	6.10631	1.01002e-09	9.04137e-09
ENSMUSG00000028360	Slc44a5	ENSMUST00000089948.5,ENSMUST00000144677.1,ENSMUST00000128362.1	processed_transcript,retained_intron,protein_coding	4.65752e-06	0.00148956	0.193752	0.299843	0.0170009	0.918419	0.315999	3.27359	0.160781	0.216965	0.98683	3.78135	2.00596e-06	0.000409099	1.14621	3.88635	1.07649e-06	3.6101e-05	0.44404	3.67449	0.0937128	0.506229	0.215427	3.52684	0.455805	0.707613	-0.225357	3.99566	0.268449	0.389967	0.159551	4.20754	0.423992	1	-0.230369	3.72488	0.418915	1	-0.638099	3.9757	0.0161275	0.0326166
ENSMUSG00000002266	Zim1	ENSMUST00000213399.1,ENSMUST00000122432.3,ENSMUST00000203908.1,ENSMUST00000002336.15	processed_transcript,protein_coding	0.532407	0.999977	0.272375	0.391428	0.0172263	0.918419	-0.553684	1.66307	0.119253	0.167028	-0.33994	1.7246	0.24039	0.621442	0.126729	1.96775	0.738353	0.8531	-0.656872	1.05963	0.262934	0.710855	-1.62764	0.644722	0.00354067	0.0410752	-0.866232	1.26418	0.0561463	0.109598	0.466902	1.81956	0.210561	1	-0.958846	0.329694	0.141804	1	-2.34088	1.34117	3.4704e-06	1.62352e-05
ENSMUSG00000031513	Leprotl1	ENSMUST00000033910.8	protein_coding	0.979223	0.999977	5.67189e-12	1.28942e-10	0.0173607	0.918419	0.988581	6.55914	7.9324e-17	6.83975e-16	0.0218901	6.02567	0.866758	0.969311	-0.00391319	6.00087	0.974325	0.991661	-0.450234	6.71075	0.0134072	0.209397	-0.46753	6.69506	0.00899372	0.0751096	0.521707	6.29194	0.00110046	0.00366265	-0.0246633	6.02463	0.85137	1	-0.0185033	6.47964	0.920711	1	0.502228	6.25325	0.00127802	0.00341581
ENSMUSG00000032382	Snx1	ENSMUST00000137542.1,ENSMUST00000143148.1,ENSMUST00000034946.14,ENSMUST00000132841.1,ENSMUST00000145449.1,ENSMUST00000146893.1,ENSMUST00000139872.1	retained_intron,protein_coding	0.891831	0.999977	0.479975	0.602624	0.016816	0.918419	-0.169894	5.8811	0.241001	0.307999	-0.0368895	5.96919	0.841516	0.960589	0.0499358	6.00832	0.750932	0.861297	0.716552	6.22401	0.00109216	0.0489455	0.762151	6.24972	8.94184e-05	0.00296664	0.590836	6.2513	0.00641075	0.0171881	0.088245	6.00011	0.656655	1	0.0437268	6.49986	0.830764	1	0.526491	6.29905	0.00454127	0.0106348
ENSMUSG00000064225	Paqr9	ENSMUST00000079597.6	protein_coding	0.730008	0.999977	1.23105e-06	8.64004e-06	0.0173548	0.918419	0.609684	7.20882	1.37949e-07	4.87254e-07	0.00277564	6.90358	0.985236	1	0.0799187	6.93764	0.483072	0.667941	-0.256241	7.31976	0.152535	0.595031	-0.386764	7.24571	0.0127225	0.0932151	0.354467	7.06686	0.0207338	0.0475267	0.0780115	6.94622	0.51766	1	-0.131698	7.12872	0.451513	1	0.123382	7.01662	0.355316	0.453228
ENSMUSG00000063804	Lin28b	ENSMUST00000079390.6,ENSMUST00000215708.1,ENSMUST00000214555.1	processed_transcript,protein_coding	0.491576	0.999977	0.0820395	0.149561	0.0172614	0.918419	-0.427522	2.79915	0.0400365	0.0631678	-0.0582193	2.97808	0.771024	0.936751	0.164263	3.09592	0.339246	0.536838	-0.250386	2.41204	0.533119	0.866789	-0.671485	2.19953	0.0407331	0.187687	-0.625709	2.67449	0.0494019	0.0988037	0.224077	3.07001	0.23547	1	-0.427608	2.08251	0.265388	1	-1.28178	2.66844	5.45701e-08	3.64111e-07
ENSMUSG00000034177	Rnf43	ENSMUST00000150866.1,ENSMUST00000134684.7,ENSMUST00000092800.11,ENSMUST00000121782.8,ENSMUST00000162740.1,ENSMUST00000165679.7,ENSMUST00000124625.1,ENSMUST00000040089.4,ENSMUST00000123658.8	processed_transcript,retained_intron,protein_coding	0.181755	0.789375	0.127555	0.214721	0.0167443	0.918419	-0.773307	0.734439	0.0968382	0.139009	0.594341	1.38375	0.0781284	0.385553	0.790617	1.50306	0.023926	0.0880687	2.21008	1.85676	5.14773e-05	0.00584185	2.41319	2.03032	4.23905e-06	0.000307484	0.872239	2.05532	0.0275706	0.0605494	0.197483	1.70379	0.501766	1	0.198567	2.52303	0.661682	1	0.839013	2.23424	0.0336432	0.0618616
ENSMUSG00000021200	Asb2	ENSMUST00000149431.1,ENSMUST00000127447.1,ENSMUST00000135694.1,ENSMUST00000021617.13	processed_transcript,retained_intron,protein_coding	0.630923	0.999977	9.30708e-06	5.28102e-05	0.017049	0.918419	2.02583	3.0619	1.92738e-23	2.77039e-22	-0.100406	1.74077	0.705012	0.909644	-0.383712	1.58563	0.113	0.261064	-1.72223	3.04041	0.000780398	0.039081	-1.71763	3.01128	1.41876e-07	2.03633e-05	0.408665	1.87974	0.456682	0.584699	-0.28142	1.57039	0.304353	1	0.0124874	2.04631	0.982361	1	0.667628	1.74831	0.0493375	0.0862243
ENSMUSG00000021981	Cab39l	ENSMUST00000022553.5	protein_coding	0.713776	0.999977	0.950919	0.966719	0.0169032	0.918419	-0.0299177	4.88642	0.837745	0.873175	0.0441551	4.95437	0.777717	0.938918	0.145055	5.00316	0.32919	0.525866	-0.554161	4.56527	0.0249197	0.289495	-0.56021	4.55233	0.0109439	0.0849907	-0.622765	4.67758	0.00443137	0.0124916	0.102395	5.02682	0.523435	1	-0.00745629	4.28603	0.977518	1	-0.750676	4.72367	0.000199001	0.000646731
ENSMUSG00000054604	Cggbp1	ENSMUST00000067744.7,ENSMUST00000136532.1	retained_intron,protein_coding	0.808477	0.999977	0.489872	0.611558	0.0173267	0.918419	0.0860785	6.29313	0.47611	0.552516	0.0143175	6.28738	0.924342	0.986946	0.0811011	6.31595	0.536481	0.711063	-0.394221	6.10368	0.0367317	0.350155	-0.440912	6.07237	0.00692916	0.0631932	-0.317936	6.11959	0.0649404	0.123559	0.0678437	6.32967	0.610344	1	-0.0482821	5.88591	0.796511	1	-0.457661	6.12261	0.00187202	0.00481593
ENSMUSG00000097566	A930024N18Rik	ENSMUST00000181251.1	lincRNA	0.0963861	0.626198	4.10622e-06	2.55112e-05	0.0175179	0.919818	1.7749	2.41028	1.16164e-15	9.10676e-15	0.094767	1.40615	0.752819	0.929666	0.671549	1.75531	0.0362244	0.117292	-0.39932	2.85384	0.269139	0.717331	-0.704627	2.69087	0.0402942	0.186116	1.29183	2.14734	0.00064126	0.00226161	0.578946	1.75771	0.0680513	1	-0.300871	2.50747	0.474224	1	0.385249	2.17927	0.308748	0.403296
ENSMUSG00000071648	Rom1	ENSMUST00000096242.3	protein_coding	0.988573	0.999977	0.0356699	0.0744065	0.017504	0.919818	-0.911189	0.882238	0.0214323	0.035853	-0.0489999	1.18887	0.865296	0.968885	-0.00947598	1.20111	0.967686	0.988595	-0.904223	0.0088649	0.186534	0.638817	0.718259	0.737276	0.216281	0.482921	-1.77445	0.678197	5.22817e-05	0.000240742	0.039789	1.18995	0.912143	1	1.62783	0.462227	0.00662359	1	-0.238932	1.08222	0.548723	0.638995
ENSMUSG00000052456	Asna1	ENSMUST00000211702.1,ENSMUST00000211221.1,ENSMUST00000064314.9,ENSMUST00000209834.1	nonsense_mediated_decay,processed_transcript,retained_intron,protein_coding	0.23177	0.855346	0.00923715	0.0233115	0.0176143	0.921442	0.446293	6.52294	0.00125501	0.00264776	-0.17778	6.21213	0.183805	0.55918	-0.278367	6.14828	0.0299186	0.102705	0.382509	6.93862	0.0907304	0.499124	0.361028	6.91876	0.0331136	0.166005	1.01459	6.69935	3.31656e-07	2.42319e-06	-0.0994004	6.08614	0.455945	1	-0.0237423	7.06748	0.91091	1	1.06904	6.63489	5.3233e-13	8.16007e-12
ENSMUSG00000004035	Gstm7	ENSMUST00000133947.8,ENSMUST00000106688.7,ENSMUST00000124215.1,ENSMUST00000106687.8,ENSMUST00000004137.10	protein_coding	0.68409	0.999977	1.49191e-08	1.66357e-07	0.017758	0.925523	-2.30841	2.63075	1.08685e-07	3.88767e-07	0.194363	3.45021	0.459363	0.779471	0.300788	3.50487	0.198298	0.37852	1.57166	2.10575	0.00206704	0.073224	1.44622	2.01966	0.00700319	0.0637444	-0.902176	3.14994	0.00107974	0.00360221	0.108424	3.58604	0.643426	1	-0.123989	2.51562	0.746964	1	-1.15802	3.16035	0.000253039	0.000797483
ENSMUSG00000001134	Uxt	ENSMUST00000142341.1,ENSMUST00000123836.1,ENSMUST00000147205.1,ENSMUST00000129899.7,ENSMUST00000001162.9,ENSMUST00000150719.7	processed_transcript,retained_intron,protein_coding	0.0929291	0.619469	0.790347	0.856113	0.0179875	0.934023	0.0704135	1.62349	0.862378	0.893819	-0.591207	1.31035	0.0210559	0.203083	-0.215912	1.48742	0.377956	0.575866	0.538768	1.9396	0.223121	0.681902	0.0887184	1.68542	0.819225	0.930589	1.17575	1.62553	0.00135037	0.00439603	0.376826	1.23221	0.133114	1	-0.447264	1.91946	0.279687	1	0.336686	1.54797	0.229979	0.316443
ENSMUSG00000072812	Ahnak2	ENSMUST00000101010.2,ENSMUST00000128258.1,ENSMUST00000124526.1,ENSMUST00000137195.1	protein_coding	0.56132	0.999977	0.00108955	0.0036401	0.0180984	0.936325	-2.12201	-0.0838418	1.96695e-06	6.09533e-06	0.463193	0.710767	0.132559	0.488381	0.518676	0.739306	0.204367	0.386592	-2.23173	-1.7644	0.0263202	0.297114	0.199908	-1.27901	0.856533	0.947742	-4.85096	0.210051	1.32385e-13	2.76809e-12	0.055852	0.916448	0.90011	1	2.48365	-1.66369	0.0373728	1	-2.4744	0.29863	0.000489656	0.00144151
ENSMUSG00000037752	Xkr8	ENSMUST00000045550.4,ENSMUST00000150104.1,ENSMUST00000143642.1	processed_transcript,protein_coding	0.89179	0.999977	0.138122	0.22845	0.0183256	0.94106	-0.554266	1.05611	0.164356	0.221217	0.0595856	1.31974	0.829003	0.956358	-0.0795971	1.23282	0.81022	0.898103	1.37831	1.64199	0.00510334	0.126479	0.760862	1.21261	0.114266	0.339176	0.783803	1.72546	0.0199716	0.0460496	-0.139029	1.28107	0.639294	1	-0.622068	1.78611	0.132137	1	0.27758	1.32443	0.411881	0.510031
ENSMUSG00000041390	Mdfic	ENSMUST00000189359.6,ENSMUST00000120512.7,ENSMUST00000140516.7,ENSMUST00000125326.7,ENSMUST00000101663.9,ENSMUST00000128849.2,ENSMUST00000190255.6	nonsense_mediated_decay,protein_coding	0.539618	0.999977	0.0610668	0.116378	0.0183514	0.94106	-0.796803	1.59971	0.0203074	0.034154	-0.0304504	1.90748	0.927756	0.98703	-0.364219	1.72247	0.175449	0.34957	-1.55906	0.509961	0.0217454	0.270173	-1.45143	0.494313	0.0149811	0.102786	-2.4015	1.2737	1.32983e-06	8.60875e-06	-0.332212	1.74391	0.155812	1	0.0594443	-0.288952	1	1	-1.91763	0.968671	1.55416e-05	6.37055e-05
ENSMUSG00000091898	Tnnc1	ENSMUST00000170268.1,ENSMUST00000169169.7,ENSMUST00000161399.1	nonsense_mediated_decay,retained_intron,protein_coding	5.32768e-07	0.000357005	2.30918e-08	2.45986e-07	0.0184511	0.94106	-2.38843	2.50451	1.60456e-21	2.02325e-20	-1.13911	2.68513	5.12568e-05	0.00442507	-1.92691	2.43076	3.95549e-13	8.30772e-11	0.412813	1.09476	0.422507	0.810825	-0.812216	0.453158	0.131068	0.367766	-0.844389	1.76594	0.0377788	0.0787356	-0.790132	1.76455	0.0235448	1	-1.22547	0.733602	0.0238665	1	-1.30341	0.860499	0.00372011	0.00890749
ENSMUSG00000022901	Cd86	ENSMUST00000154485.1,ENSMUST00000145506.1,ENSMUST00000135280.1,ENSMUST00000089620.10	processed_transcript,protein_coding	0.563965	0.999977	3.31032e-10	5.17587e-09	0.0184923	0.94106	-9.01527	0.811355	3.61639e-29	7.51697e-28	0.739667	2.09174	0.0721351	0.37169	0.571485	1.96851	0.109405	0.255146	4.54833	-1.92878	0.0533548	0.408492	5.23591	-1.74328	0.00997197	0.0800945	-4.5416	1.56199	1.37764e-08	1.317e-07	-0.166058	2.28013	0.705165	1	0.50307	-1.36296	0.742286	1	-3.96037	1.35543	3.07019e-08	2.16127e-07
ENSMUSG00000074896	Ifit3	ENSMUST00000102825.3	protein_coding	0.684334	0.999977	5.3567e-05	0.000252274	0.0185735	0.94106	-2.63982	1.52232	1.35145e-17	1.24461e-16	0.44964	2.49896	0.0337961	0.256653	0.425512	2.47417	0.136702	0.296588	-1.68032	-0.786072	0.0296141	0.31211	0.457082	-0.0820344	0.643356	0.834666	-4.72057	1.84602	4.31528e-23	3.51009e-21	-0.021728	2.66393	0.934806	1	2.20652	-0.479239	0.0299583	1	-2.65313	1.90038	0.000176217	0.0005787
ENSMUSG00000100417	Gm28578	ENSMUST00000189196.1,ENSMUST00000187727.1,ENSMUST00000187795.1	lincRNA	0.213463	0.834405	0.118164	0.201968	0.0185912	0.94106	0.680307	0.838333	0.100438	0.14343	-0.103456	0.479259	0.742057	0.925565	0.514834	0.831288	0.155786	0.323909	1.35849	2.04112	0.0102416	0.180537	0.745405	1.63104	0.119412	0.347184	2.1503	1.69873	1.56818e-07	1.22122e-06	0.616536	0.766566	0.0879001	1	-0.616829	2.19315	0.126622	1	0.901531	1.49436	0.0174902	0.0350151
ENSMUSG00000017466	Timp2	ENSMUST00000155707.2,ENSMUST00000017610.9	protein_coding	0.184894	0.791069	0.106659	0.185719	0.0189054	0.953535	0.280805	8.02148	0.0100426	0.017875	0.0487774	7.93133	0.676943	0.898673	0.282241	8.06071	0.0156406	0.0650396	0.677632	8.55793	0.0010244	0.046501	0.903096	8.70926	9.67443e-06	0.000574425	0.912905	8.45286	3.83178e-07	2.77371e-06	0.235251	8.07607	0.0606635	1	0.223762	8.91617	0.316709	1	0.877925	8.66185	7.3075e-07	3.93085e-06
ENSMUSG00000045968	Teddm2	ENSMUST00000190620.1,ENSMUST00000123490.1,ENSMUST00000059607.7	retained_intron,protein_coding	0.923699	0.999977	0.0248639	0.0549271	0.019065	0.955195	-0.958799	2.16971	0.000261615	0.000613165	0.0339455	2.57972	0.891473	0.97764	0.143773	2.63241	0.568772	0.735775	1.20224	2.36425	0.00621894	0.14047	1.67977	2.73753	0.000464756	0.00997625	0.208534	2.6771	0.557591	0.674555	0.110402	2.65139	0.663703	1	0.476509	3.00916	0.297875	1	0.543024	2.96538	0.176564	0.254049
ENSMUSG00000034168	Irf2bpl	ENSMUST00000038422.6	protein_coding	0.324237	0.926711	9.08567e-12	1.9853e-10	0.019074	0.955195	1.47154	6.11413	6.22639e-32	1.55627e-30	0.236229	5.37221	0.180692	0.555889	0.294794	5.39796	0.0140066	0.0603897	-0.38669	6.44302	0.106094	0.528303	-0.45054	6.40461	0.0110568	0.0853305	0.854749	5.9291	0.000547007	0.00196064	0.0593843	5.50079	0.717796	1	-0.0633795	6.22083	0.782829	1	0.707896	5.89497	9.9555e-06	4.23756e-05
ENSMUSG00000101599	Gm20342	ENSMUST00000185480.1	lincRNA	0.0124351	0.262743	0.803626	0.86535	0.0194015	0.964727	0.108266	0.305999	0.858565	0.890654	0.637672	0.64663	0.0272302	0.229726	1.12806	0.969931	0.000124859	0.00173171	-0.621292	0.112522	0.354972	0.774839	-0.37099	0.149153	0.585514	0.798233	-1.1753	0.516032	0.00980728	0.0249247	0.490614	1.13377	0.0784923	1	0.262531	-0.0976361	0.717811	1	-1.44809	0.85262	0.000823338	0.00229472
ENSMUSG00000029581	Fscn1	ENSMUST00000135293.1,ENSMUST00000139131.2,ENSMUST00000129306.3,ENSMUST00000198017.4,ENSMUST00000031565.14,ENSMUST00000150622.7,ENSMUST00000137552.7	processed_transcript,retained_intron,protein_coding	0.595555	0.999977	0.000861469	0.00295025	0.0193864	0.964727	0.614574	7.88407	1.80059e-07	6.29827e-07	-0.175755	7.47585	0.226442	0.606488	-0.108245	7.50204	0.415558	0.60874	0.321521	8.32895	0.130655	0.565513	0.601645	8.50448	0.000273796	0.00684344	1.11849	8.0359	5.30499e-08	4.53811e-07	0.0684915	7.4343	0.651877	1	0.279265	8.59325	0.173629	1	1.30507	8.23152	8.66347e-17	2.44313e-15
ENSMUSG00000111990	RP23-137I3.2	ENSMUST00000218629.1	lincRNA	0.236475	0.860533	7.28785e-05	0.000331677	0.0196652	0.967582	-2.06514	0.386243	5.10643e-06	1.50582e-05	0.604084	1.30123	0.0401973	0.278197	0.616308	1.29763	0.0165727	0.0679914	1.38978	-0.0122953	0.111909	0.539388	-0.165378	-0.956787	0.874535	0.955248	-1.19273	1.12819	0.0181362	0.0423871	0.0138409	1.53067	0.972154	1	-1.56747	-0.189639	0.0320381	1	-2.83872	0.814301	1.76195e-13	2.9377e-12
ENSMUSG00000025577	Cbx2	ENSMUST00000139746.1,ENSMUST00000026662.7	processed_transcript,protein_coding	0.00156228	0.073038	0.00225484	0.00686057	0.0196268	0.967582	1.23297	0.936084	0.000290937	0.000677825	1.32094	1.16283	5.85679e-05	0.00484805	1.17722	1.04349	0.000132229	0.00180478	0.0518092	1.49697	0.939733	0.997526	-0.188086	1.36176	0.678023	0.855066	-0.0188528	1.54465	1	1	-0.143578	1.51087	0.650877	1	-0.242741	1.38766	0.616963	1	-0.136106	1.35382	0.737276	0.802292
ENSMUSG00000071722	Spin4	ENSMUST00000096367.4	protein_coding	0.0153381	0.291207	0.928026	0.950726	0.0196396	0.967582	0.00508388	-0.0677216	0.949167	0.962852	0.361957	0.132691	0.378193	0.734864	1.24175	0.702967	0.000170242	0.00218222	-0.00198029	-0.0141085	1	1	-0.56028	-0.301267	0.339559	0.609164	-0.31551	0.150658	0.661432	0.761731	0.886995	0.745872	0.00617539	1	-0.590696	-0.263255	0.446499	1	-1.78687	0.555367	6.27615e-06	2.78782e-05
ENSMUSG00000020704	Asic2	ENSMUST00000066197.6,ENSMUST00000021045.12	protein_coding	0.904161	0.999977	3.2793e-10	5.13879e-09	0.0198964	0.975548	-1.03237	5.5662	3.49601e-17	3.11563e-16	0.0684686	6.05677	0.618704	0.873172	0.0347786	6.02654	0.76096	0.868187	-0.500274	4.67386	0.0214553	0.26909	-0.401175	4.71327	0.0644449	0.243885	-1.59692	5.48168	2.12362e-18	8.86752e-17	-0.0326001	6.07126	0.804715	1	0.0982457	4.47621	0.682833	1	-1.48844	5.46836	4.14354e-17	1.21728e-15
ENSMUSG00000097881	Celrr	ENSMUST00000181183.2,ENSMUST00000190612.1,ENSMUST00000181433.7,ENSMUST00000185678.1	lincRNA	0.970534	0.999977	0.000149066	0.000620978	0.0200746	0.975871	-2.14739	0.749255	1.54938e-06	4.85046e-06	0.0285204	1.3449	0.9532	0.994105	0.0961602	1.3754	0.736757	0.852215	-0.0418134	-0.547681	0.942297	0.997674	-1.75388	-1.24767	0.0527386	0.218052	-2.09173	0.807764	9.86892e-05	0.000424656	0.0724892	1.39265	0.839502	1	-1.69213	-1.10814	0.0650363	1	-3.95474	0.634932	2.01601e-13	3.32583e-12
ENSMUSG00000028851	Nudc	ENSMUST00000030665.6,ENSMUST00000141860.1,ENSMUST00000148612.1	processed_transcript,protein_coding	0.375251	0.954276	0.124821	0.210963	0.0200056	0.975871	0.206097	6.18792	0.0921029	0.132944	-0.179872	6.01009	0.193838	0.57005	-0.136186	6.02351	0.271629	0.467054	0.297485	6.44285	0.125853	0.559878	0.365917	6.47977	0.0227448	0.131555	0.687675	6.28649	6.48907e-05	0.000291646	0.0446561	5.95447	0.736746	1	0.066911	6.58586	0.719911	1	0.688352	6.32986	9.8758e-07	5.16818e-06
ENSMUSG00000066554	Gm10167	ENSMUST00000150411.1	processed_pseudogene	0.376761	0.955732	0.118483	0.20239	0.0201143	0.975871	0.510515	0.870483	0.0830782	0.121336	-0.365339	0.450759	0.228079	0.608339	-0.0034833	0.630212	1	1	0.857513	1.65184	0.0582631	0.422835	0.956213	1.72952	0.0145068	0.10081	1.75612	1.25669	2.40783e-06	1.48675e-05	0.364183	0.475306	0.253199	1	0.092748	1.99549	0.836052	1	1.4634	1.46541	1.28393e-05	5.33749e-05
ENSMUSG00000004994	Ccdc130	ENSMUST00000172320.1,ENSMUST00000098578.9,ENSMUST00000166728.1,ENSMUST00000005120.11,ENSMUST00000163993.1,ENSMUST00000164476.7,ENSMUST00000166285.1	nonsense_mediated_decay,retained_intron,protein_coding	0.109855	0.656887	0.346608	0.472623	0.0201804	0.975871	0.152167	3.50357	0.364848	0.440737	-0.334621	3.27463	0.0708192	0.367602	-0.22314	3.323	0.175504	0.34957	0.295498	3.73401	0.26466	0.711965	0.325176	3.74684	0.159443	0.408314	0.785907	3.52763	0.000684431	0.00239824	0.112243	3.18136	0.543358	1	0.0287987	3.85563	0.914577	1	0.678129	3.578	0.000374644	0.00113596
ENSMUSG00000026479	Lamc2	ENSMUST00000188831.1,ENSMUST00000188206.1,ENSMUST00000027753.12,ENSMUST00000185356.6,ENSMUST00000189005.1,ENSMUST00000185328.1	retained_intron,protein_coding	0.0469654	0.473083	0.969252	0.97815	0.020498	0.985007	-0.0236632	4.01422	0.875073	0.903849	0.0301537	4.07039	0.85715	0.966288	0.374634	4.26708	0.0237097	0.0874196	0.645534	4.3822	0.0114149	0.191034	1.05486	4.66665	4.75012e-07	5.22216e-05	0.593996	4.37826	0.00689259	0.0183351	0.345352	4.26689	0.0479537	1	0.407313	4.8331	0.0888396	1	0.636993	4.74894	0.000883853	0.00245076
ENSMUSG00000090053	Palm2	ENSMUST00000142556.1,ENSMUST00000102905.7,ENSMUST00000102904.9,ENSMUST00000131201.1	nonsense_mediated_decay,retained_intron,protein_coding	0.944898	0.999977	0.0113965	0.027949	0.0205093	0.985007	-0.785173	4.40749	5.73573e-05	0.000147448	-0.0146073	4.75702	0.925536	0.986954	-0.0828661	4.70861	0.699925	0.828303	-0.984691	3.47364	0.00103721	0.0469314	-1.06761	3.42221	0.00248568	0.0322978	-1.73424	4.1278	1.05176e-14	2.66674e-13	-0.0688196	4.71925	0.754968	1	-0.0777885	2.91819	0.846166	1	-1.77288	4.03727	2.08602e-07	1.24807e-06
ENSMUSG00000061414	Cracr2a	ENSMUST00000212051.1,ENSMUST00000201303.4,ENSMUST00000071563.4	retained_intron,protein_coding	0.190817	0.802023	0.348873	0.474745	0.0205801	0.985044	-0.580458	0.283852	0.378562	0.454765	0.391913	0.717936	0.281048	0.658213	-0.524837	0.221996	0.143897	0.306761	-0.483755	-0.284072	0.64154	0.912882	0.628099	0.318954	0.43265	0.691235	-1.56617	0.422936	0.00480531	0.0134114	-0.916503	0.502166	0.00188371	1	1.13204	0.113741	0.155991	1	0.538995	0.239378	0.238061	0.325748
ENSMUSG00000028191	Bcl10	ENSMUST00000029842.8,ENSMUST00000197842.1,ENSMUST00000198122.1	processed_transcript,retained_intron,protein_coding	0.00379892	0.128816	0.00211415	0.00647873	0.0215184	0.986754	0.636685	3.19203	0.000373416	0.000857071	0.521276	3.19444	0.00784373	0.11865	0.639577	3.26174	0.000308939	0.0034807	-0.217736	3.35304	0.440409	0.820455	0.0539322	3.49366	0.863139	0.951441	-0.0938624	3.32804	0.706178	0.797028	0.120221	3.45631	0.502265	1	0.267892	3.38628	0.377723	1	0.033729	3.50266	0.891573	0.922651
ENSMUSG00000042500	Ago4	ENSMUST00000084289.4,ENSMUST00000122951.1	processed_transcript,protein_coding	0.113534	0.665749	1.77723e-09	2.38637e-08	0.0209393	0.986754	1.55785	4.49353	2.30058e-20	2.62136e-19	-0.327908	3.37825	0.186545	0.562353	-0.496042	3.28507	0.0114144	0.0521336	-1.17715	4.51404	3.44986e-06	0.000724573	-1.29657	4.45555	3.84878e-08	6.5253e-06	0.716745	3.59058	0.0131753	0.0322271	-0.167028	3.15193	0.478362	1	-0.124982	3.81807	0.663242	1	0.734023	3.44167	0.00269543	0.00667431
ENSMUSG00000034040	Wbscr17	ENSMUST00000162966.1,ENSMUST00000160807.1,ENSMUST00000086023.11,ENSMUST00000161228.1,ENSMUST00000160609.1	processed_transcript,retained_intron,protein_coding	0.743623	0.999977	2.10863e-09	2.78878e-08	0.0215274	0.986754	0.998704	6.47626	6.93517e-12	3.84825e-11	-0.0331451	5.90464	0.821905	0.952884	-0.113331	5.84934	0.36467	0.562864	-0.550729	6.58201	0.0031734	0.0925088	-0.660634	6.52394	0.000554207	0.011137	0.48687	6.12644	0.00379854	0.0109043	-0.0794438	5.853	0.559517	1	-0.110734	6.25421	0.572218	1	0.434757	6.01482	0.0107224	0.0227305
ENSMUSG00000015053	Gata2	ENSMUST00000205151.1,ENSMUST00000170089.7,ENSMUST00000203579.1,ENSMUST00000015197.8,ENSMUST00000203480.1	retained_intron,protein_coding	0.00405476	0.13489	6.20574e-07	4.69501e-06	0.0212906	0.986754	-4.25587	-0.558106	2.2067e-08	8.48203e-08	0.767055	0.519389	0.0479646	0.307638	1.5812	1.09959	8.89151e-06	0.000202462	3.18875	-1.21563	0.0154763	0.227164	2.56568	-1.64267	0.0347701	0.170247	-1.67336	0.337951	0.00625509	0.0168398	0.815078	1.23908	0.0181309	1	-0.688762	-0.960337	0.494036	1	-3.20745	0.82854	4.13112e-12	5.55235e-11
ENSMUSG00000050830	Vwc2	ENSMUST00000154155.1,ENSMUST00000129670.7,ENSMUST00000109681.7,ENSMUST00000056344.4	nonsense_mediated_decay,processed_transcript,protein_coding	0.636118	0.999977	6.78696e-13	1.81571e-11	0.0215253	0.986754	-2.07352	2.0484	2.14999e-15	1.64696e-14	-0.15811	2.6064	0.442251	0.769957	-0.202306	2.57503	0.349062	0.547116	0.176594	0.781818	0.736184	0.947292	0.767899	1.1393	0.0968934	0.307437	-1.71664	1.98211	5.73299e-08	4.87166e-07	-0.0422473	2.51903	0.865703	1	0.587774	1.1599	0.202453	1	-1.1129	2.0499	0.000192769	0.000627782
ENSMUSG00000020604	Arsg	ENSMUST00000106696.1,ENSMUST00000136336.1,ENSMUST00000152252.7,ENSMUST00000106697.7,ENSMUST00000020928.12	processed_transcript,protein_coding	0.813477	0.999977	4.14178e-09	5.18995e-08	0.0211066	0.986754	-2.34331	2.91052	3.88831e-25	6.2533e-24	0.219933	3.76055	0.331037	0.698774	0.119695	3.6893	0.543685	0.716594	1.17892	2.0648	0.00948592	0.173327	1.50617	2.30152	0.00101315	0.0170861	-1.36982	3.33102	4.7059e-05	0.000218697	-0.0993046	3.80317	0.659836	1	0.329399	2.60675	0.454648	1	-0.971757	3.32877	0.00571085	0.0130269
ENSMUSG00000020818	Mfsd11	ENSMUST00000147404.1,ENSMUST00000136012.7,ENSMUST00000106363.9,ENSMUST00000139954.8,ENSMUST00000126661.1,ENSMUST00000153084.2,ENSMUST00000151944.2,ENSMUST00000125920.1,ENSMUST00000135135.1,ENSMUST00000134106.1,ENSMUST00000106365.8,ENSMUST00000021173.13	nonsense_mediated_decay,processed_transcript,retained_intron,protein_coding	0.820282	0.999977	0.794012	0.858468	0.021218	0.986754	0.0377984	4.17798	0.803498	0.845117	0.0842586	4.23586	0.663386	0.893517	0.118632	4.24551	0.449075	0.638541	0.811842	4.69104	0.00147797	0.0599364	0.704838	4.61296	0.000522246	0.0107757	0.769527	4.6741	0.00137895	0.00447834	0.0354167	4.29061	0.844112	1	-0.10874	4.92012	0.652989	1	0.601577	4.6065	0.000470428	0.00138985
ENSMUSG00000022895	Ets2	ENSMUST00000155226.1,ENSMUST00000023612.14,ENSMUST00000140544.1,ENSMUST00000143554.1,ENSMUST00000145509.7	retained_intron,protein_coding	6.18984e-09	7.25862e-06	0.132991	0.221709	0.02095	0.986754	0.215339	6.08199	0.0580718	0.0883254	0.622341	6.38791	1.47597e-06	0.000319537	0.889892	6.56228	2.26809e-11	3.0689e-09	1.15131	6.92593	2.51598e-10	7.08097e-07	1.37901	7.09441	4.17749e-15	9.79761e-12	0.749689	7.01764	1.40563e-06	9.04849e-06	0.269546	6.76482	0.052776	1	0.226748	7.42051	0.207015	1	0.683986	7.2433	1.94953e-05	7.84945e-05
ENSMUSG00000024421	Lama3	ENSMUST00000092070.12,ENSMUST00000188815.1	protein_coding	0.00889413	0.216924	5.58356e-08	5.42998e-07	0.0207849	0.986754	-2.19259	1.75954	3.4642e-15	2.59991e-14	-0.730648	2.05018	0.00120945	0.037737	-0.979451	1.94002	1.27721e-05	0.000272316	-0.925387	-0.071299	0.159033	0.600139	0.184756	0.372665	0.771463	0.903991	-2.39674	1.08982	4.28429e-07	3.06968e-06	-0.246905	1.58689	0.324682	1	1.12448	0.0743606	0.11782	1	-1.09197	1.04591	0.00961344	0.0206377
ENSMUSG00000073514	Dok6	ENSMUST00000097495.3,ENSMUST00000160328.1	retained_intron,protein_coding	0.883618	0.999977	0.00147285	0.00472763	0.0210141	0.986754	-0.589167	5.3365	9.55682e-07	3.0648e-06	-0.0787834	5.58147	0.576012	0.848246	-0.0496151	5.58733	0.67362	0.810463	0.576284	5.34548	0.00633745	0.14172	0.430783	5.24578	0.044904	0.198895	0.0761139	5.5598	0.690999	0.784552	0.0302832	5.56411	0.827691	1	-0.145653	5.48173	0.515211	1	-0.123163	5.48871	0.511999	0.605806
ENSMUSG00000031157	Pqbp1	ENSMUST00000156741.7,ENSMUST00000154552.1,ENSMUST00000115654.7,ENSMUST00000115655.7,ENSMUST00000033497.8	protein_coding	0.835549	0.999977	0.574339	0.685568	0.0214933	0.986754	0.0828377	5.9436	0.486284	0.562746	0.069294	5.97042	0.670566	0.896381	0.0990192	5.97747	0.45858	0.647515	0.645475	6.36508	0.00202445	0.0724887	0.689882	6.3897	4.89604e-05	0.00192547	0.663311	6.3408	0.000847803	0.00290204	0.0311701	6.01674	0.841179	1	0.042659	6.618	0.831874	1	0.652235	6.36336	2.25904e-05	8.96179e-05
ENSMUSG00000031285	Dcx	ENSMUST00000125768.1,ENSMUST00000112851.7,ENSMUST00000112856.2,ENSMUST00000139920.7,ENSMUST00000087313.9,ENSMUST00000033642.9	retained_intron,protein_coding	0.492164	0.999977	2.76121e-08	2.89536e-07	0.0213622	0.986754	-1.13415	4.61467	5.27747e-11	2.66277e-10	0.161493	5.18436	0.274601	0.652182	0.212017	5.20389	0.176975	0.351601	-0.0133396	3.91403	0.952622	1	-0.457623	3.66896	0.0693524	0.254678	-1.29229	4.73248	2.95958e-10	3.67259e-09	0.051989	5.27905	0.755415	1	-0.445801	3.68795	0.0939666	1	-1.81754	4.64205	3.65195e-20	1.59597e-18
ENSMUSG00000041380	Htr2c	ENSMUST00000112831.2,ENSMUST00000149260.7,ENSMUST00000036303.8,ENSMUST00000156697.7,ENSMUST00000096299.8,ENSMUST00000131999.7,ENSMUST00000134368.7	processed_transcript,retained_intron,protein_coding	6.41914e-05	0.00981849	3.07625e-07	2.53004e-06	0.0208494	0.986754	1.12219	6.02866	4.66704e-14	3.17729e-13	0.0939263	5.44931	0.59252	0.858431	0.776029	5.87685	2.29908e-07	9.45983e-06	0.160718	6.55755	0.466015	0.833705	0.169806	6.55703	0.450924	0.704764	1.19245	6.17478	1.06887e-08	1.04452e-07	0.683777	5.87214	1.59857e-06	0.0215054	0.00805599	6.61703	0.974682	1	0.488354	6.4066	0.0137895	0.0284316
ENSMUSG00000026960	Arl6ip6	ENSMUST00000028336.6,ENSMUST00000155517.1	processed_transcript,protein_coding	0.0528143	0.492233	0.152017	0.246927	0.0217369	0.989908	0.280624	3.21666	0.103526	0.147227	0.26545	3.25609	0.223665	0.604044	0.46232	3.37001	0.00583037	0.0318497	0.40299	3.5791	0.143022	0.580355	-0.059763	3.298	0.814531	0.928225	0.426699	3.55845	0.0842699	0.153151	0.199381	3.46699	0.302385	1	-0.466522	3.50996	0.0933179	1	-0.260858	3.41242	0.206405	0.289526
ENSMUSG00000091712	Sec14l5	ENSMUST00000165810.1	protein_coding	0.391815	0.963582	6.28693e-05	0.000291114	0.0217095	0.989908	-1.99948	0.511328	1.76415e-06	5.49715e-06	0.518122	1.36919	0.0893493	0.410487	0.394953	1.27983	0.146212	0.310184	2.12588	0.654192	0.000794876	0.0393855	1.81297	0.392639	0.00548812	0.0544248	-0.344086	1.41643	0.396931	0.52615	-0.123011	1.50683	0.64714	1	-0.309502	1.03118	0.603365	1	-0.570211	1.18573	0.180654	0.259008
ENSMUSG00000037552	Plekhg2	ENSMUST00000128015.7,ENSMUST00000144700.7,ENSMUST00000119990.7,ENSMUST00000121085.7,ENSMUST00000129145.7,ENSMUST00000152281.1,ENSMUST00000147887.1,ENSMUST00000094644.10,ENSMUST00000147767.1,ENSMUST00000147362.7	nonsense_mediated_decay,retained_intron,protein_coding	0.80509	0.999977	1.16539e-06	8.22438e-06	0.0219111	0.994393	-3.41563	0.336375	4.16677e-13	2.60724e-12	0.158766	1.11296	0.626946	0.877762	-0.143421	0.940293	0.650538	0.794305	1.2561	-1.12898	0.226559	0.685682	2.21716	-0.643356	0.0171507	0.11081	-2.28541	0.616713	1.6364e-06	1.0403e-05	-0.303538	1.04553	0.396682	1	0.964435	-0.44128	0.225788	1	-1.08386	0.488914	0.0801759	0.13084
ENSMUSG00000033065	Pfkm	ENSMUST00000163507.7,ENSMUST00000051226.6	protein_coding	0.996429	0.999977	0.220623	0.331972	0.0220474	0.994393	-0.173129	8.13332	0.0934117	0.134667	0.0122274	8.25318	0.920942	0.986018	0.00341171	8.23759	0.979405	0.993947	0.316603	8.21061	0.0593292	0.426255	0.486012	8.3128	0.00146586	0.0224212	0.135877	8.30178	0.355681	0.484619	-0.00755584	8.25624	0.948688	1	0.168254	8.41357	0.325431	1	0.290765	8.37408	0.0322478	0.0595917
ENSMUSG00000024978	Gpam	ENSMUST00000061856.5	protein_coding	0.654111	0.999977	2.86704e-12	6.90838e-11	0.0219801	0.994393	-1.6643	5.30653	3.58232e-29	7.45715e-28	0.129811	6.00532	0.437052	0.767432	0.196342	6.03437	0.288369	0.485344	0.957574	4.84405	0.000446126	0.0269191	0.533323	4.54701	0.00942743	0.0772643	-0.826785	5.68325	0.000458593	0.00167358	0.0679343	6.09526	0.723584	1	-0.427407	4.97026	0.082827	1	-1.34287	5.58019	8.28161e-12	1.05944e-10
ENSMUSG00000022383	Ppara	ENSMUST00000136453.1,ENSMUST00000057979.5,ENSMUST00000109422.7,ENSMUST00000134880.7,ENSMUST00000138813.7,ENSMUST00000109423.7	processed_transcript,protein_coding	0.852838	0.999977	0.00045118	0.0016603	0.0221567	0.995834	-2.09543	1.37865	8.20626e-06	2.35526e-05	0.283304	2.16152	0.303897	0.678357	0.193186	2.09617	0.469529	0.656584	-0.666135	-0.235519	0.441301	0.820699	-2.00822	-0.761079	0.00602536	0.0576795	-2.92232	1.57451	1.49766e-05	7.77967e-05	-0.0904235	2.23288	0.737889	1	-1.368	-0.963712	0.146812	1	-4.25387	1.33637	1.93319e-22	1.16755e-20
ENSMUSG00000025213	Kazald1	ENSMUST00000111948.7,ENSMUST00000026234.4	protein_coding	0.0153401	0.291207	0.475846	0.598562	0.0222209	0.995834	0.257695	0.990296	0.400079	0.47699	1.02283	1.53829	0.00103326	0.0345369	0.583497	1.22605	0.0477603	0.141879	-0.409148	0.94694	0.453333	0.827367	-0.0256663	1.10103	0.959577	0.989796	-1.15201	1.47991	0.00983829	0.0249764	-0.439274	1.68657	0.139739	1	0.382001	0.944607	0.468258	1	-0.355873	1.27969	0.319849	0.415597
ENSMUSG00000044033	Ccdc141	ENSMUST00000028406.10,ENSMUST00000154013.1,ENSMUST00000180261.1,ENSMUST00000131660.2,ENSMUST00000133503.8,ENSMUST00000164114.8,ENSMUST00000179467.1,ENSMUST00000049544.13,ENSMUST00000175840.1,ENSMUST00000179868.1,ENSMUST00000111833.2	nonsense_mediated_decay,processed_transcript,retained_intron,protein_coding	0.733664	0.999977	1.38005e-15	6.45185e-14	0.0222943	0.995952	-2.44499	3.15553	4.69444e-24	7.0202e-23	-0.191338	3.78556	0.306931	0.680627	-0.0878347	3.83102	0.573366	0.73873	0.145286	1.55763	0.801605	0.967974	-0.773687	1.08504	0.0880448	0.291427	-2.07128	3.03993	5.46047e-10	6.55629e-09	0.104208	3.75508	0.567546	1	-0.924436	1.20704	0.058511	1	-3.10853	2.9701	9.67428e-28	1.13447e-25
ENSMUSG00000046341	Gm11223	ENSMUST00000120560.1	processed_pseudogene	0.179712	0.785632	0.000165613	0.000683836	0.0223686	0.996111	-1.23292	2.89996	3.35551e-08	1.2666e-07	-0.382589	3.17433	0.0805726	0.392748	-0.500924	3.10857	0.0136826	0.0595036	-1.57763	1.50058	0.000439155	0.026637	-0.849958	1.71068	0.0403633	0.186349	-2.38018	2.31614	2.8342e-11	4.15014e-10	-0.115729	2.94586	0.644382	1	0.738082	1.03899	0.130552	1	-1.57657	2.31037	3.1714e-06	1.49607e-05
ENSMUSG00000111613	RP23-134M7.2	ENSMUST00000215709.1	processed_pseudogene	0.671244	0.999977	0.986008	0.990102	0.0224484	0.996512	-0.00464624	0.670907	1	1	-0.23241	0.557559	0.457699	0.778619	-0.306158	0.513312	0.294442	0.491739	1.18569	1.43663	0.0220806	0.272354	0.740062	1.12078	0.131091	0.367766	1.42379	1.22852	0.000689424	0.00241333	-0.0737362	0.427982	0.836019	1	-0.44679	1.59911	0.364223	1	1.02294	0.917136	0.00551627	0.0126384
ENSMUSG00000051951	Xkr4	ENSMUST00000070533.4,ENSMUST00000159265.1,ENSMUST00000162897.1	processed_transcript,protein_coding	0.645356	0.999977	5.6486e-09	6.8701e-08	0.298316	0.999997	-0.915064	6.54658	2.42683e-15	1.84796e-14	0.0668021	6.99831	0.608599	0.866804	0.133501	7.0272	0.269235	0.464356	0.189727	6.10745	0.341441	0.768599	-0.0285537	5.97303	0.864169	0.951682	-0.786579	6.66321	5.53602e-06	3.17841e-05	0.0678767	7.06264	0.593079	1	-0.219845	6.06822	0.26549	1	-1.09475	6.62056	1.13041e-12	1.65527e-11
ENSMUSG00000098104	Gm6085	ENSMUST00000182774.1	processed_pseudogene	0.258546	0.875028	0.316043	0.439984	0.861877	0.999997	0.451926	-0.0494573	0.294532	0.367109	0.490098	0.0414943	0.167467	0.539835	0.695515	0.167801	0.0766486	0.198564	0.212522	0.378279	0.82743	0.973789	0.746752	0.66026	0.214441	0.480895	0.250279	0.332789	0.607625	0.717866	0.211107	0.325517	0.566634	1	0.52481	0.722514	0.310837	1	0.524835	0.653887	0.214424	0.298779
ENSMUSG00000033845	Mrpl15	ENSMUST00000132625.1,ENSMUST00000156816.6,ENSMUST00000115538.4,ENSMUST00000045689.13,ENSMUST00000130201.7,ENSMUST00000192286.1,ENSMUST00000146665.2	nonsense_mediated_decay,processed_transcript,retained_intron,protein_coding	0.545651	0.999977	0.026087	0.0572337	0.932704	0.999997	0.361551	4.73268	0.00841052	0.0151696	-0.0808834	4.52449	0.604177	0.864407	-0.171001	4.46468	0.254813	0.447936	-0.127486	4.81394	0.548048	0.871309	-0.127645	4.80622	0.524623	0.757957	0.32492	4.63264	0.0972079	0.17174	-0.0890111	4.4477	0.586035	1	-0.00124405	4.7449	1	1	0.384141	4.57531	0.0364114	0.0662677
ENSMUSG00000025903	Lypla1	ENSMUST00000137887.7,ENSMUST00000119612.8,ENSMUST00000134384.7,ENSMUST00000150971.7,ENSMUST00000141278.1,ENSMUST00000027036.10,ENSMUST00000115529.7,ENSMUST00000131119.1	nonsense_mediated_decay,retained_intron,protein_coding	0.926581	0.999977	0.0177538	0.0410906	0.104376	0.999997	-0.586775	4.02599	0.000108442	0.000268329	-0.0815651	4.26625	0.647342	0.885723	-0.0326035	4.28461	0.860086	0.929321	-0.497104	3.42088	0.120133	0.551779	-0.696812	3.31495	0.00800975	0.0697138	-1.00287	3.80966	0.000315222	0.0012019	0.0505543	4.25829	0.793974	1	-0.202663	3.07384	0.533447	1	-1.27561	3.76451	7.71607e-08	5.00987e-07
ENSMUSG00000033813	Tcea1	ENSMUST00000081551.13,ENSMUST00000165720.2	protein_coding	0.0314965	0.400805	0.00382423	0.0109538	0.0893888	0.999997	0.499815	4.99258	3.20933e-05	8.50183e-05	0.206377	4.87413	0.225157	0.60512	0.432401	5.00472	0.000486623	0.00498019	-0.223743	5.0806	0.320366	0.752117	-0.0155741	5.1864	0.932632	0.979402	0.071889	4.96976	0.725893	0.812114	0.227624	5.07828	0.145505	1	0.20468	5.07621	0.388083	1	0.0277408	5.17047	0.874722	0.909922
ENSMUSG00000002459	Rgs20	ENSMUST00000119256.7,ENSMUST00000002533.14,ENSMUST00000133521.1,ENSMUST00000147158.1,ENSMUST00000170566.1,ENSMUST00000156289.1,ENSMUST00000118000.7	nonsense_mediated_decay,processed_transcript,retained_intron,protein_coding	0.012335	0.261696	1.6763e-06	1.14011e-05	0.469281	0.999997	1.19685	6.34529	7.35794e-24	1.0842e-22	-0.539042	5.37498	0.000407397	0.0189204	-0.641941	5.31689	1.06801e-05	0.000234463	-0.675631	6.45834	0.000605581	0.0326503	-0.392362	6.58656	0.159385	0.4083	1.06657	5.71842	4.04511e-08	3.55545e-07	-0.102054	5.07182	0.530899	1	0.281222	6.26648	0.321769	1	1.42348	5.8676	3.0211e-07	1.76266e-06
ENSMUSG00000033793	Atp6v1h	ENSMUST00000044369.12,ENSMUST00000192698.2,ENSMUST00000192142.1,ENSMUST00000192847.5,ENSMUST00000194978.5,ENSMUST00000194676.5,ENSMUST00000194301.5,ENSMUST00000192029.5	retained_intron,protein_coding	0.752626	0.999977	0.517556	0.635467	0.954806	0.999997	0.115977	7.6443	0.239634	0.306446	0.116002	7.68211	0.462951	0.782131	0.139696	7.68586	0.206591	0.389177	0.0480551	7.70644	0.834394	0.976188	0.125644	7.74573	0.511844	0.748095	0.0509428	7.73022	0.818195	0.879776	0.0248792	7.74468	0.867811	1	0.0759387	7.75455	0.745786	1	0.0796599	7.76684	0.639495	0.720379
ENSMUSG00000025905	Oprk1	ENSMUST00000027038.10,ENSMUST00000159083.1,ENSMUST00000160339.1,ENSMUST00000160777.7,ENSMUST00000192685.1	retained_intron,protein_coding	0.000769096	0.0483157	0.000223768	0.00089788	0.182611	0.999997	1.10443	4.70822	3.75601e-08	1.40908e-07	0.83392	4.62288	3.56618e-05	0.0033234	1.07824	4.78683	7.22667e-05	0.00110537	1.57483	6.22976	6.20112e-14	8.72622e-10	1.56139	6.21395	2.21669e-07	2.83575e-05	1.84873	6.09199	7.16407e-26	7.93802e-24	0.244323	5.05187	0.312039	1	-0.016673	6.69489	0.949514	1	1.55721	6.11234	1.06744e-06	5.55716e-06
ENSMUSG00000033774	Npbwr1	ENSMUST00000044180.4	protein_coding	0.543699	0.999977	0.6185	0.723983	0.514574	0.999997	-0.267481	-0.0433717	0.504714	0.580541	0.339278	0.243736	0.302066	0.677721	0.499112	0.333084	0.192206	0.370154	-0.338736	-0.266975	0.626126	0.90801	0.484373	0.0711864	0.445567	0.700591	-0.943213	0.0977473	0.0561396	0.109598	0.155703	0.453674	0.693267	1	0.838827	-0.0397906	0.215944	1	-0.303091	0.379423	0.576667	0.66488
ENSMUSG00000025907	Rb1cc1	ENSMUST00000159656.1,ENSMUST00000159349.1,ENSMUST00000162418.1,ENSMUST00000159530.1,ENSMUST00000160871.7,ENSMUST00000162257.7,ENSMUST00000162210.7,ENSMUST00000159206.1,ENSMUST00000027040.12,ENSMUST00000159661.7,ENSMUST00000159906.7,ENSMUST00000159802.1,ENSMUST00000160062.7,ENSMUST00000161183.1,ENSMUST00000161327.7,ENSMUST00000162795.7	nonsense_mediated_decay,processed_transcript,retained_intron,protein_coding	0.988524	0.999977	0.000832913	0.00286361	0.936375	0.999997	-0.648573	7.28811	2.1122e-08	8.14327e-08	-0.0236314	7.59175	0.880197	0.974442	-0.0136017	7.58713	0.927675	0.96648	-0.0499064	6.8771	0.809761	0.969598	-0.0873006	6.84952	0.576446	0.791853	-0.67297	7.25958	0.000856134	0.00292567	0.0105422	7.58842	0.952683	1	-0.0386928	6.82526	0.84021	1	-0.741481	7.23999	1.03045e-05	4.365e-05
ENSMUSG00000103845	Gm19026	ENSMUST00000194240.1	processed_pseudogene	0.0362806	0.422283	0.717197	0.804175	0.727711	0.999997	-0.151397	1.2363	0.62178	0.688085	-0.59612	1.01327	0.0341387	0.25828	-0.937754	0.861367	0.000712089	0.00672251	-0.461497	0.905432	0.447751	0.82437	-0.511873	0.863932	0.337407	0.60747	-0.0533777	0.695664	1	1	-0.342025	0.589859	0.232377	1	-0.0605381	0.626333	0.934155	1	0.246003	0.499569	0.566867	0.655784
ENSMUSG00000033740	St18	ENSMUST00000131467.7,ENSMUST00000151281.7,ENSMUST00000139756.7,ENSMUST00000130338.1,ENSMUST00000150761.7,ENSMUST00000043578.12,ENSMUST00000139838.7,ENSMUST00000151015.1,ENSMUST00000131494.7,ENSMUST00000132207.1,ENSMUST00000142304.1,ENSMUST00000140079.7,ENSMUST00000163727.3	nonsense_mediated_decay,processed_transcript,protein_coding	0.0620238	0.526921	0.000232479	0.000927281	0.938053	0.999997	-1.38031	2.96425	3.31547e-10	1.54131e-09	-0.6039	3.1776	0.0253545	0.220861	-0.718156	3.11617	0.000299985	0.00339613	-0.436046	1.88221	0.315701	0.75015	-0.561066	1.79108	0.182419	0.443198	-1.20066	2.44079	0.00229475	0.0070429	-0.113645	2.83789	0.688152	1	-0.121472	1.60185	0.820485	1	-1.23276	2.29097	0.000407333	0.00122348
ENSMUSG00000102135	Gm37108	ENSMUST00000194605.1	processed_pseudogene	0.710368	0.999977	0.139173	0.229864	0.0463877	0.999997	0.615381	0.4181	0.120628	0.168819	-0.0407835	0.122552	0.93098	0.988118	0.229254	0.263767	0.485808	0.669751	0.60979	1.08823	0.253779	0.702983	-0.395416	0.527375	0.460015	0.71073	1.28363	0.741152	0.00155443	0.00498495	0.277632	0.239392	0.426276	1	-1.00597	0.880764	0.0458348	1	-0.0272225	0.353097	0.918589	0.943256
ENSMUSG00000051285	Pcmtd1	ENSMUST00000182675.7,ENSMUST00000182892.7,ENSMUST00000183204.1,ENSMUST00000061280.16,ENSMUST00000182114.7,ENSMUST00000182306.1,ENSMUST00000182388.7,ENSMUST00000182823.1	nonsense_mediated_decay,processed_transcript,retained_intron,protein_coding	0.990913	0.999977	0.82611	0.881685	0.303768	0.999997	-0.0658146	7.54651	0.541044	0.614394	-0.00191215	7.60789	0.987094	1	0.0231527	7.61206	0.886194	0.943664	0.0884675	7.54181	0.665398	0.921874	-0.292759	7.32458	0.16877	0.421985	0.0270006	7.59446	0.899965	0.936502	0.0256377	7.6214	0.89304	1	-0.382705	7.38936	0.107002	1	-0.403656	7.41623	0.0665651	0.111685
ENSMUSG00000025909	Sntg1	ENSMUST00000194098.1,ENSMUST00000140295.7,ENSMUST00000191683.5,ENSMUST00000134075.7,ENSMUST00000144593.7,ENSMUST00000140302.7,ENSMUST00000132064.7,ENSMUST00000115484.8,ENSMUST00000115488.2,ENSMUST00000135046.3,ENSMUST00000126083.1	nonsense_mediated_decay,processed_transcript,retained_intron,protein_coding	0.930845	0.999977	0.062074	0.117977	0.67564	0.999997	-0.398259	5.46277	0.00122182	0.00258277	0.0463241	5.69952	0.773694	0.93752	-0.0198341	5.65167	0.889307	0.94578	-0.184344	5.12753	0.400999	0.798083	-0.153999	5.13703	0.46723	0.715592	-0.617979	5.42085	0.00311676	0.00917745	-0.0649096	5.68872	0.699109	1	0.0302844	5.04854	0.896765	1	-0.547831	5.37911	0.00611473	0.0138578
ENSMUSG00000061024	Rrs1	ENSMUST00000072079.8	protein_coding	0.931136	0.999977	0.000755604	0.0026252	0.31605	0.999997	0.630114	4.03165	7.71134e-05	0.000195064	-0.038975	3.69946	0.82558	0.954964	0.0202919	3.72273	0.919513	0.961751	-0.320392	4.12322	0.189815	0.642623	-0.330507	4.10886	0.139382	0.379542	0.34893	3.83731	0.11985	0.204033	0.0603686	3.71451	0.746893	1	-0.00987301	3.95964	0.977645	1	0.252987	3.84429	0.213386	0.297745
ENSMUSG00000025911	Adhfe1	ENSMUST00000027044.14,ENSMUST00000130927.7,ENSMUST00000190654.1,ENSMUST00000186467.1,ENSMUST00000144177.7	nonsense_mediated_decay,protein_coding	0.785938	0.999977	2.84514e-16	1.53398e-14	0.581397	0.999997	-3.60997	2.99814	3.25826e-38	1.15492e-36	0.233033	3.99089	0.391052	0.742674	0.0814817	3.89067	0.68742	0.819916	0.696905	0.788307	0.260844	0.70737	0.1526	0.422944	0.852057	0.945894	-3.07328	3.28102	1.05903e-14	2.68034e-13	-0.150195	4.01438	0.566025	1	-0.544146	0.768857	0.34542	1	-3.51466	3.06439	2.35344e-22	1.40329e-20
ENSMUSG00000067879	3110035E14Rik	ENSMUST00000088666.3	protein_coding	0.0207314	0.332312	8.82524e-08	8.22987e-07	0.0533546	0.999997	-1.60098	8.21116	1.33876e-45	7.07238e-44	-0.464994	8.58154	0.00062966	0.0253159	-0.737147	8.44389	1.3386e-06	4.27139e-05	-1.30706	6.57685	1.88751e-08	1.39795e-05	-1.52542	6.49599	2.75815e-07	3.37502e-05	-2.43451	7.58601	1.70808e-25	1.76736e-23	-0.272361	8.23611	0.112498	1	-0.21806	5.75257	0.489169	1	-2.40122	7.31533	2.27083e-14	4.34763e-13
ENSMUSG00000025912	Mybl1	ENSMUST00000160022.1,ENSMUST00000188212.1,ENSMUST00000160451.1,ENSMUST00000088658.10,ENSMUST00000115468.8	retained_intron,protein_coding	0.493206	0.999977	0.000244405	0.000967991	0.660626	0.999997	-1.11078	2.66658	2.98488e-05	7.93863e-05	0.225008	3.24629	0.370644	0.728958	0.314948	3.28986	0.0803551	0.204921	0.541196	2.30605	0.201189	0.657267	0.655493	2.37694	0.0631284	0.240874	-0.795798	2.99556	0.0141031	0.0342584	0.0901194	3.38409	0.686784	1	0.114127	2.55595	0.751909	1	-0.792307	3.0695	0.000492429	0.00144907
ENSMUSG00000045210	Vcpip1	ENSMUST00000057438.6	protein_coding	0.648138	0.999977	0.771282	0.843382	0.741701	0.999997	0.0289702	7.55103	0.780381	0.82574	0.0766507	7.61052	0.597767	0.860099	0.13477	7.63446	0.290611	0.487726	-0.00537673	7.54021	0.974078	1	-0.00291411	7.53513	0.981623	0.999509	-0.0501849	7.59214	0.768567	0.843678	0.0590467	7.67421	0.692113	1	0.00091029	7.52741	0.998583	1	-0.130316	7.60895	0.380966	0.478956
ENSMUSG00000046101	Mcmdc2	ENSMUST00000171802.7,ENSMUST00000125294.8,ENSMUST00000140948.8,ENSMUST00000118098.2,ENSMUST00000183059.1,ENSMUST00000052843.11	nonsense_mediated_decay,protein_coding	0.472023	0.999977	0.727597	0.812276	0.842571	0.999997	-0.218476	0.282659	0.759274	0.807658	0.575009	0.723208	0.21598	0.594614	0.509587	0.667429	0.218973	0.405001	0.330939	0.38026	0.647428	0.916032	0.0979533	0.245535	0.931403	0.97862	-0.438164	0.761651	0.421774	0.551034	-0.0628564	0.901568	0.885155	1	-0.246097	0.39586	0.683609	1	-0.633178	0.611983	0.135149	0.203338
ENSMUSG00000098234	Snhg6	ENSMUST00000182043.7,ENSMUST00000182580.7,ENSMUST00000182742.1,ENSMUST00000182498.7,ENSMUST00000182819.7	lincRNA	0.303896	0.913241	0.591167	0.700765	0.51702	0.999997	0.182096	3.17943	0.360856	0.436477	0.318666	3.30364	0.218447	0.597588	0.544949	3.43802	0.0076531	0.0388929	0.811403	3.76755	0.0331756	0.331568	0.589816	3.61609	0.110714	0.332828	0.680684	3.77449	0.0593375	0.11454	0.228264	3.54983	0.330013	1	-0.22486	3.94355	0.579374	1	0.206107	3.73725	0.535338	0.627354
ENSMUSG00000025917	Cops5	ENSMUST00000186528.6,ENSMUST00000191296.1,ENSMUST00000139578.7,ENSMUST00000190155.6,ENSMUST00000027050.9,ENSMUST00000150509.2,ENSMUST00000188619.1	nonsense_mediated_decay,retained_intron,protein_coding	0.727094	0.999977	0.151304	0.245918	0.99262	0.999997	-0.289718	6.0049	0.0644081	0.0968091	0.136836	6.25011	0.399375	0.747533	0.118745	6.22905	0.344485	0.542303	0.163359	5.92628	0.481347	0.841296	0.164569	5.9208	0.407858	0.671115	-0.255119	6.16007	0.205553	0.315435	-0.0164382	6.30041	0.915106	1	-0.000378185	5.98238	0.997325	1	-0.262918	6.13684	0.095443	0.151537
ENSMUSG00000056763	Cspp1	ENSMUST00000185422.1,ENSMUST00000119714.7,ENSMUST00000190318.1,ENSMUST00000134716.1,ENSMUST00000187226.6,ENSMUST00000155974.7,ENSMUST00000117415.7,ENSMUST00000191360.6,ENSMUST00000136283.1,ENSMUST00000188249.6,ENSMUST00000186294.6,ENSMUST00000071087.11,ENSMUST00000191521.6,ENSMUST00000153804.1,ENSMUST00000190610.1,ENSMUST00000118263.7,ENSMUST00000128164.1,ENSMUST00000143606.7,ENSMUST00000188449.6…	nonsense_mediated_decay,retained_intron,protein_coding	0.0433364	0.453964	0.00718643	0.0188671	0.68636	0.999997	-0.675382	3.98606	1.39429e-05	3.88676e-05	-0.519601	4.02984	0.00321326	0.069245	-0.432479	4.06311	0.00354508	0.0221915	-0.504836	3.32939	0.106045	0.528303	-0.648059	3.24747	0.0273875	0.148917	-0.652794	3.48765	0.017366	0.0409338	0.0888369	3.83239	0.60837	1	-0.143334	3.00719	0.6884	1	-0.903138	3.47565	0.000368136	0.00111888
ENSMUSG00000067851	Arfgef1	ENSMUST00000186720.1,ENSMUST00000186813.1,ENSMUST00000088615.10,ENSMUST00000131556.1,ENSMUST00000187417.1,ENSMUST00000142497.1,ENSMUST00000128834.1,ENSMUST00000156563.1	retained_intron,protein_coding	0.379131	0.956125	0.151673	0.246432	0.939182	0.999997	-0.358267	7.77041	0.000664671	0.00146626	-0.234196	7.83901	0.0868317	0.405272	-0.294501	7.79705	0.0327607	0.109477	-0.241043	7.42461	0.375237	0.785892	-0.382585	7.34533	0.0239784	0.135894	-0.361193	7.5397	0.17179	0.272724	-0.0599705	7.70645	0.696972	1	-0.141666	7.2354	0.590002	1	-0.463554	7.43297	0.00878223	0.0190715
ENSMUSG00000048960	Prex2	ENSMUST00000188189.6,ENSMUST00000190935.1,ENSMUST00000187694.1,ENSMUST00000027056.11,ENSMUST00000189385.6,ENSMUST00000187745.6,ENSMUST00000189822.1,ENSMUST00000188154.1	nonsense_mediated_decay,retained_intron,protein_coding	0.56184	0.999977	2.262e-14	7.9727e-13	0.440493	0.999997	-3.3642	6.65436	1.74865e-25	2.89154e-24	0.328116	7.74103	0.119558	0.467231	0.389975	7.76973	0.00698112	0.0364015	0.58	4.50161	0.203037	0.658708	0.0241427	4.14482	0.965763	0.992204	-3.09379	7.01099	7.05404e-16	2.10306e-14	0.0626329	7.9055	0.763317	1	-0.557563	4.45657	0.147791	1	-3.73901	7.01268	2.56811e-38	8.81427e-36
ENSMUSG00000057715	A830018L16Rik	ENSMUST00000137824.7,ENSMUST00000142117.2,ENSMUST00000048613.13,ENSMUST00000150870.7,ENSMUST00000135014.7,ENSMUST00000171690.8,ENSMUST00000141339.2,ENSMUST00000191437.1,ENSMUST00000141512.7,ENSMUST00000179089.7	nonsense_mediated_decay,processed_transcript,protein_coding	0.884119	0.999977	0.0430513	0.0871556	0.943345	0.999997	-0.459316	6.73868	6.92904e-06	2.00835e-05	0.0875644	7.02945	0.637193	0.880718	0.0976713	7.0253	0.529049	0.704398	0.145593	6.55297	0.523942	0.863792	0.215923	6.58906	0.229954	0.499327	-0.399273	6.85535	0.0890757	0.160373	0.0108886	7.07314	0.954709	1	0.0684902	6.63751	0.765343	1	-0.364531	6.87778	0.0479625	0.0840717
ENSMUSG00000016918	Sulf1	ENSMUST00000189541.6,ENSMUST00000187376.6,ENSMUST00000180062.7,ENSMUST00000186051.6,ENSMUST00000186674.1,ENSMUST00000189447.1,ENSMUST00000177608.7,ENSMUST00000088585.9,ENSMUST00000186405.6,ENSMUST00000185780.1	retained_intron,protein_coding	0.211339	0.831182	0.00117584	0.00389424	0.908711	0.999997	-1.52135	4.47251	2.67633e-13	1.70336e-12	-0.424571	4.83302	0.121438	0.469773	-0.742964	4.67357	8.72516e-05	0.0012803	-0.400606	3.28088	0.369817	0.78326	-0.502097	3.21565	0.240876	0.51125	-1.49842	4.07198	0.000643396	0.00226744	-0.318042	4.48936	0.262203	1	-0.0988048	3.02389	0.849799	1	-1.30531	3.794	0.000813062	0.00226922
ENSMUSG00000025938	Slco5a1	ENSMUST00000147606.2,ENSMUST00000133201.2,ENSMUST00000136197.7,ENSMUST00000188454.6,ENSMUST00000115403.8,ENSMUST00000191566.1,ENSMUST00000146763.7,ENSMUST00000115402.7	processed_transcript,protein_coding	0.34377	0.939336	0.0304062	0.0650533	0.684297	0.999997	0.976829	2.30066	0.000958149	0.00205974	0.390318	2.02039	0.308264	0.68203	0.629648	2.16456	0.111746	0.259102	0.149379	2.79465	0.705545	0.936076	0.11969	2.77483	0.736823	0.887228	0.74477	2.53038	0.0707887	0.132659	0.239623	2.29797	0.572276	1	-0.030348	2.82795	0.934896	1	0.458453	2.61719	0.26122	0.351697
ENSMUSG00000005886	Ncoa2	ENSMUST00000081713.10,ENSMUST00000145280.1,ENSMUST00000143603.7,ENSMUST00000068304.12,ENSMUST00000147927.7,ENSMUST00000006037.12,ENSMUST00000139970.7,ENSMUST00000146784.1,ENSMUST00000133232.1,ENSMUST00000124088.1,ENSMUST00000185275.1	processed_transcript,retained_intron,protein_coding	0.981521	0.999977	0.00784485	0.0202891	0.344398	0.999997	-0.340611	7.78861	0.000612903	0.00135823	0.020209	7.98916	0.857154	0.966288	0.0230422	7.98035	0.827796	0.909987	0.264605	7.74274	0.117543	0.548431	0.182149	7.68672	0.237485	0.507519	-0.0899192	7.92757	0.534797	0.654918	0.00382009	8.00142	0.973296	1	-0.083448	7.79787	0.625188	1	-0.198447	7.87677	0.14401	0.214377
ENSMUSG00000025935	Tram1	ENSMUST00000185447.1,ENSMUST00000188377.1,ENSMUST00000027068.10	nonsense_mediated_decay,retained_intron,protein_coding	0.78255	0.999977	0.000526642	0.00190512	0.906229	0.999997	-1.16981	4.59449	7.70573e-07	2.49965e-06	0.168862	5.17971	0.250155	0.630066	0.206632	5.19214	0.0906028	0.223442	0.362216	4.09771	0.412844	0.805743	0.306829	4.0508	0.330921	0.600557	-0.962327	4.8321	0.00565132	0.0154388	0.0392594	5.2709	0.778139	1	-0.0630204	4.20143	0.87121	1	-1.0842	4.82185	2.27829e-08	1.63488e-07
ENSMUSG00000025937	Lactb2	ENSMUST00000027071.6,ENSMUST00000156222.1	retained_intron,protein_coding	0.363068	0.950062	0.0693561	0.129475	0.983321	0.999997	-0.555449	3.42265	0.00159303	0.00330392	0.319225	3.8784	0.146024	0.511766	0.364223	3.89687	0.0382646	0.121934	0.326022	3.28605	0.392244	0.792599	0.429038	3.35189	0.105991	0.324098	-0.540738	3.74565	0.117404	0.200669	0.046998	4.03151	0.826519	1	0.100051	3.45925	0.788848	1	-0.5049	3.79998	0.0197045	0.0387643
ENSMUSG00000097711	Gm5523	ENSMUST00000180415.1	processed_pseudogene	0.901084	0.999977	0.519635	0.637349	0.448674	0.999997	0.200593	1.31621	0.526341	0.600898	-0.0487939	1.21455	0.855543	0.965745	-0.131326	1.16242	0.665046	0.804688	0.473648	1.69378	0.282043	0.725872	0.319224	1.59072	0.437757	0.695038	0.727914	1.54247	0.0371721	0.0776784	-0.0796317	1.15795	0.796592	1	-0.153428	1.78272	0.725829	1	0.618545	1.41608	0.0706491	0.117418
ENSMUSG00000025932	Eya1	ENSMUST00000187790.1,ENSMUST00000189526.1,ENSMUST00000080664.13,ENSMUST00000185329.1,ENSMUST00000188857.6,ENSMUST00000185453.6,ENSMUST00000027066.12,ENSMUST00000190337.6,ENSMUST00000168081.8	retained_intron,protein_coding	0.593793	0.999977	5.13259e-05	0.000242613	0.456645	0.999997	-0.95491	3.54386	5.35512e-09	2.20214e-08	-0.179282	3.85914	0.305629	0.679433	-0.0111727	3.94256	0.955173	0.981535	0.213355	3.08413	0.543029	0.870703	0.144404	3.03824	0.606988	0.812529	-0.569979	3.51306	0.0455392	0.0921655	0.169557	3.86909	0.335578	1	-0.0703668	3.12454	0.83258	1	-0.827684	3.57514	7.18767e-05	0.000255352
ENSMUSG00000082193	Rpl5-ps1	ENSMUST00000121367.1	processed_pseudogene	0.749261	0.999977	0.877127	0.915982	0.842539	0.999997	0.0563771	0.844863	0.865521	0.896219	0.000440692	0.832197	1	1	0.266822	0.976438	0.390621	0.587971	0.34202	1.08111	0.579605	0.887123	0.623894	1.26284	0.264117	0.536313	0.397555	1.00609	0.403612	0.533078	0.268782	0.968411	0.346867	1	0.275367	1.35584	0.657799	1	0.382913	1.27512	0.402635	0.500873
ENSMUSG00000073737	Gm10566	ENSMUST00000086739.5	processed_pseudogene	0.765005	0.999977	0.701153	0.791864	0.851605	0.999997	0.107746	1.04434	0.762599	0.810521	-0.0859552	0.965714	0.778126	0.938969	-0.201258	0.895957	0.476858	0.662685	0.148102	1.18533	0.776793	0.959876	-0.101145	1.02868	0.837026	0.93981	0.334057	1.07156	0.36924	0.499178	-0.115043	0.87833	0.682715	1	-0.248337	1.10336	0.598749	1	0.173106	0.882713	0.612578	0.696019
ENSMUSG00000092083	Kcnb2	ENSMUST00000170146.2,ENSMUST00000175681.2	protein_coding	0.402427	0.970301	1.4061e-05	7.56948e-05	0.572438	0.999997	-1.27545	5.95825	1.15336e-25	1.92985e-24	-0.199944	6.37408	0.126108	0.47772	-0.354693	6.28323	0.0469773	0.140175	-0.0644401	5.12497	0.758021	0.954461	-0.576404	4.85286	0.084019	0.283848	-1.13432	5.80696	1.81832e-10	2.33461e-09	-0.154655	6.2119	0.396372	1	-0.513764	4.84968	0.114086	1	-1.51322	5.53983	8.63098e-06	3.73019e-05
ENSMUSG00000025925	Terf1	ENSMUST00000027057.7,ENSMUST00000188684.1,ENSMUST00000186565.6,ENSMUST00000188371.6	processed_transcript,retained_intron,protein_coding	0.998097	0.999977	0.871906	0.912296	0.441663	0.999997	-0.0713681	2.90947	0.776674	0.822622	-0.0112643	2.95742	0.966536	0.996741	-0.000735718	2.95421	1	1	-0.342194	2.67997	0.381775	0.789306	-0.448613	2.61719	0.148064	0.392005	-0.389627	2.76008	0.259503	0.379521	0.012364	2.96106	0.957999	1	-0.115659	2.45693	0.758595	1	-0.532758	2.70778	0.0459829	0.0812529
ENSMUSG00000043716	Rpl7	ENSMUST00000140597.7,ENSMUST00000125005.1,ENSMUST00000141217.1,ENSMUST00000151017.1,ENSMUST00000149566.1,ENSMUST00000058437.13	processed_transcript,retained_intron,protein_coding	0.500694	0.999977	0.784681	0.852206	0.442635	0.999997	0.0508944	7.17173	0.6686	0.72979	0.219847	7.3043	0.151229	0.519483	0.263936	7.32095	0.0306616	0.104346	0.634061	7.57067	0.0217554	0.270173	0.613244	7.5507	0.0057276	0.0561125	0.467118	7.62008	0.0692753	0.130501	0.0456955	7.41894	0.759012	1	-0.0234431	7.78754	0.933378	1	0.376691	7.61143	0.0530643	0.0918476
ENSMUSG00000025921	Rdh10	ENSMUST00000152626.1,ENSMUST00000027053.7	retained_intron,protein_coding	0.195021	0.808824	0.632263	0.734699	0.663882	0.999997	0.158044	2.5173	0.551745	0.623978	0.421022	2.71969	0.0956852	0.42163	0.5789	2.81031	0.0113898	0.052038	0.851573	3.09576	0.0206357	0.264466	0.888743	3.13701	0.0162583	0.107817	0.57636	3.15275	0.0673972	0.127578	0.158899	2.9657	0.538368	1	0.0321774	3.41524	0.950699	1	0.431833	3.23963	0.170678	0.246767
ENSMUSG00000025920	Stau2	ENSMUST00000115359.9,ENSMUST00000054668.12,ENSMUST00000144138.3,ENSMUST00000162007.7,ENSMUST00000128957.8,ENSMUST00000162751.7,ENSMUST00000149320.8,ENSMUST00000159558.7,ENSMUST00000131257.8,ENSMUST00000127420.7,ENSMUST00000151888.7,ENSMUST00000115360.7,ENSMUST00000162627.7,ENSMUST00000027052.12,ENSMUST00000162435.7,ENSMUST00000153966.8,ENSMUST00000145092.7	nonsense_mediated_decay,processed_transcript,protein_coding	0.301729	0.912514	0.000682613	0.00240263	0.382003	0.999997	-0.526604	7.47365	1.30987e-06	4.13846e-06	-0.182649	7.63942	0.167663	0.539835	-0.190799	7.62471	0.0767959	0.198869	-0.402599	6.94892	0.0206587	0.264466	-0.426896	6.9301	0.0199942	0.121485	-0.739575	7.21083	4.22933e-06	2.48497e-05	-0.00716781	7.55645	0.957588	1	-0.0253429	6.73827	0.895569	1	-0.783787	7.18359	7.45203e-07	3.99638e-06
ENSMUSG00000025939	Ube2w	ENSMUST00000182080.1,ENSMUST00000136455.8,ENSMUST00000133639.1,ENSMUST00000117146.7,ENSMUST00000132919.1,ENSMUST00000182554.7	nonsense_mediated_decay,processed_transcript,retained_intron,protein_coding	0.775946	0.999977	0.0844788	0.153372	0.427145	0.999997	0.309246	6.5464	0.00432261	0.00826352	0.120846	6.48358	0.490454	0.800097	0.105349	6.46439	0.384555	0.582002	-0.0145582	6.66349	0.939083	0.997417	-0.195864	6.55643	0.303787	0.574086	0.176637	6.59866	0.385598	0.515407	-0.0138399	6.52868	0.932517	1	-0.183498	6.5575	0.400045	1	-0.0149577	6.48378	0.929496	0.95154
ENSMUSG00000079658	Eloc	ENSMUST00000191535.1,ENSMUST00000187910.6,ENSMUST00000186541.1,ENSMUST00000115352.9,ENSMUST00000188641.6,ENSMUST00000186948.6,ENSMUST00000188987.6,ENSMUST00000185771.6,ENSMUST00000185393.6,ENSMUST00000186701.1,ENSMUST00000190986.1	retained_intron,protein_coding	0.952768	0.999977	0.251627	0.368152	0.84759	0.999997	0.244245	7.0777	0.0327182	0.0526424	0.00219567	6.98081	0.996103	1	0.0556882	7.00162	0.686945	0.819767	-0.0715068	7.13324	0.751696	0.952016	-0.0963842	7.11284	0.624655	0.823741	0.172401	7.04405	0.467593	0.595742	0.05457	7.01073	0.761858	1	-0.0274444	7.07819	0.909806	1	0.0699999	7.04289	0.713951	0.783003
ENSMUSG00000025940	Tmem70	ENSMUST00000065373.5,ENSMUST00000177501.1,ENSMUST00000177532.1,ENSMUST00000176451.1	processed_transcript,protein_coding	0.328802	0.926864	0.283925	0.404351	0.616444	0.999997	0.161091	5.2271	0.220115	0.284588	-0.154889	5.08876	0.335709	0.7008	-0.221343	5.04323	0.109208	0.255025	-0.172209	5.18945	0.391985	0.792599	-0.0445576	5.25265	0.812449	0.927403	0.147413	5.06973	0.432014	0.560718	-0.0648731	4.99055	0.664314	1	0.126497	5.16638	0.55378	1	0.31432	5.09212	0.0626904	0.105955
ENSMUSG00000042686	Jph1	ENSMUST00000186024.1,ENSMUST00000038382.4	nonsense_mediated_decay,protein_coding	0.310189	0.917171	0.915799	0.942592	0.712025	0.999997	0.0278956	4.76109	0.8557	0.888337	0.448426	5.05114	0.0255327	0.220861	0.465355	5.05158	0.00635929	0.0339865	0.837924	5.2859	0.0254808	0.293425	0.763853	5.2289	0.00711194	0.0644926	0.412243	5.42035	0.253743	0.373072	0.018501	5.23662	0.930904	1	-0.0759475	5.53936	0.841359	1	0.291497	5.36716	0.270173	0.361774
ENSMUSG00000025777	Gdap1	ENSMUST00000026879.7,ENSMUST00000189736.1,ENSMUST00000189465.1,ENSMUST00000150457.1	nonsense_mediated_decay,retained_intron,protein_coding	0.105294	0.649298	0.898932	0.931363	0.739722	0.999997	0.00216715	7.27714	0.983718	0.990262	-0.200973	7.1943	0.112045	0.454301	-0.266917	7.14917	0.0451508	0.136052	-0.32106	7.08205	0.0585106	0.42354	-0.372503	7.04892	0.0197951	0.120796	-0.113992	7.0236	0.456489	0.584556	-0.0653113	7.07444	0.637926	1	-0.0529466	6.89828	0.769352	1	-0.124729	6.95009	0.426136	0.523878
ENSMUSG00000025776	Crispld1	ENSMUST00000160305.7,ENSMUST00000095075.4,ENSMUST00000159958.7	protein_coding	0.483085	0.999977	0.0751798	0.138623	0.26066	0.999997	0.577764	3.21922	0.0044906	0.00855097	0.370013	3.16247	0.143576	0.50815	0.17213	3.03017	0.535279	0.709938	0.0653387	3.49943	0.845296	0.977436	-0.525396	3.18558	0.0459352	0.201622	0.271249	3.41411	0.416544	0.54613	-0.198146	3.21485	0.484994	1	-0.592172	3.2428	0.091496	1	-0.140902	3.01902	0.638679	0.719632
ENSMUSG00000042596	Tfap2d	ENSMUST00000037294.7,ENSMUST00000149505.1	processed_transcript,protein_coding	0.966015	0.999977	0.0109137	0.0269482	0.173192	0.999997	-1.65212	0.456126	0.000102044	0.000253615	0.139016	1.01663	0.730557	0.92077	0.07826	0.971633	0.816966	0.902878	0.798704	-0.0947036	0.33942	0.767193	-0.671133	-0.836974	0.438479	0.695477	-0.904202	0.752871	0.127029	0.214156	-0.0655668	1.046	0.85476	1	-1.46786	-0.388908	0.0923214	1	-2.33427	0.38039	2.56091e-05	0.000100103
ENSMUSG00000025931	Paqr8	ENSMUST00000167119.7,ENSMUST00000068880.13,ENSMUST00000189400.6,ENSMUST00000187651.1	protein_coding	0.649163	0.999977	4.54321e-17	2.86691e-15	0.488389	0.999997	-1.60109	6.93113	1.86989e-49	1.19605e-47	-0.111716	7.48336	0.381591	0.736379	-0.152278	7.45096	0.247724	0.439538	-0.23225	5.77021	0.270182	0.717493	-0.427221	5.6627	0.023317	0.13371	-1.71208	6.79721	3.06273e-18	1.25287e-16	-0.040237	7.4166	0.780009	1	-0.195721	5.55922	0.38141	1	-1.89146	6.71279	4.27841e-24	3.18549e-22
ENSMUSG00000041779	Tram2	ENSMUST00000037998.5,ENSMUST00000187210.1	processed_transcript,protein_coding	0.997006	0.999977	0.0175707	0.0407273	0.554472	0.999997	-2.91019	0.120338	0.000155416	0.000375452	0.0425305	0.766094	0.935474	0.988807	0.0840807	0.781536	0.837935	0.915717	1.42705	-0.763569	0.422676	0.810825	1.24154	-0.967235	0.427725	0.687046	-1.21676	0.416478	0.173818	0.275416	0.0431536	0.807704	0.919166	1	-0.214686	-0.487105	0.894841	1	-1.52909	0.324272	0.0268054	0.0507062
ENSMUSG00000025933	Tmem14a	ENSMUST00000027065.11,ENSMUST00000027064.7	protein_coding	0.403315	0.971325	7.3805e-05	0.00033546	0.506055	0.999997	0.82017	5.07861	9.61368e-09	3.8324e-08	0.0933232	4.6987	0.579867	0.850491	-0.151502	4.55138	0.340376	0.537996	-0.221425	5.29178	0.358064	0.776375	-0.311055	5.23741	0.124798	0.35629	0.510086	4.98584	0.0256223	0.0568074	-0.243373	4.62382	0.157088	1	-0.0908183	5.13657	0.715223	1	0.637871	4.81859	0.000913778	0.00252775
ENSMUSG00000028033	Kcnq5	ENSMUST00000029667.12,ENSMUST00000173404.1,ENSMUST00000173058.7,ENSMUST00000115300.7,ENSMUST00000174183.7,ENSMUST00000115299.7,ENSMUST00000134505.1	nonsense_mediated_decay,processed_transcript,retained_intron,protein_coding	0.535645	0.999977	0.0063777	0.0170201	0.722482	0.999997	0.482233	7.78915	3.20066e-06	9.67349e-06	0.154654	7.64729	0.237731	0.618906	0.185499	7.65535	0.140315	0.301544	0.359292	8.20436	0.0668008	0.447629	0.340797	8.18674	0.0860041	0.287507	0.691283	8.07144	0.000123638	0.000519509	0.031921	7.72923	0.820586	1	-0.0200174	8.32671	0.926737	1	0.613988	8.05272	0.000628777	0.00180391
ENSMUSG00000082935	Gm7658	ENSMUST00000119064.1	processed_pseudogene	0.480092	0.999977	0.164484	0.263047	0.960514	0.999997	0.658066	0.472136	0.128799	0.178849	0.398549	0.406384	0.332408	0.699109	0.535734	0.479558	0.10853	0.254115	0.224941	0.934746	0.707084	0.936294	0.438179	1.0663	0.48806	0.73196	0.495711	0.77145	0.228984	0.344406	0.137806	0.623644	0.679232	1	0.215275	1.13134	0.727189	1	0.538574	0.951354	0.256964	0.346892
ENSMUSG00000041670	Rims1	ENSMUST00000097808.6,ENSMUST00000097810.9,ENSMUST00000115273.8,ENSMUST00000081544.12,ENSMUST00000164877.7,ENSMUST00000097809.9,ENSMUST00000097811.9,ENSMUST00000185942.1,ENSMUST00000218140.1	protein_coding	0.0101389	0.232001	2.56858e-06	1.67106e-05	0.451233	0.999997	-1.01398	8.70983	2.98588e-20	3.37217e-19	-0.374232	8.95582	0.00120156	0.0376579	-0.581516	8.84403	2.91808e-05	0.000525105	-0.588661	7.78698	0.000967241	0.0446263	-0.916038	7.63586	7.96907e-05	0.00276629	-1.21996	8.27401	9.55853e-14	2.04419e-12	-0.207364	8.68543	0.151328	1	-0.327844	7.33838	0.165919	1	-1.36262	8.02246	1.08784e-08	8.23014e-08
ENSMUSG00000026158	Ogfrl1	ENSMUST00000188677.1,ENSMUST00000027343.5,ENSMUST00000189537.1,ENSMUST00000186064.6	processed_transcript,retained_intron,protein_coding	0.544418	0.999977	0.423973	0.549268	0.112465	0.999997	0.147826	7.77468	0.151045	0.205601	0.131142	7.80471	0.482347	0.795504	0.214693	7.84463	0.153741	0.321358	-0.208208	7.7095	0.219833	0.678844	-0.332742	7.6379	0.0857564	0.287305	-0.18647	7.74318	0.340286	0.469507	0.0843356	7.90354	0.659423	1	-0.125691	7.54386	0.539364	1	-0.420562	7.71966	0.0343911	0.0629981
ENSMUSG00000026156	B3gat2	ENSMUST00000140583.1,ENSMUST00000063663.5,ENSMUST00000144602.1	protein_coding	0.541013	0.999977	0.0226306	0.0507426	0.134346	0.999997	-0.544636	3.94495	0.0357935	0.0570556	-0.16225	4.12162	0.321575	0.69146	0.0464449	4.22793	0.756555	0.864775	-0.546688	3.34612	0.103264	0.523393	-0.554828	3.32727	0.0789429	0.273217	-0.920668	3.65715	6.99281e-05	0.000312093	0.209748	4.1602	0.195449	1	-0.00962625	3.06985	0.984385	1	-1.1663	3.7734	5.2746e-09	4.2125e-08
ENSMUSG00000026155	Smap1	ENSMUST00000148710.7,ENSMUST00000129254.7,ENSMUST00000149737.7,ENSMUST00000136506.1,ENSMUST00000027339.13,ENSMUST00000133398.1,ENSMUST00000141330.7	processed_transcript,retained_intron,protein_coding	0.0197777	0.329865	0.00202612	0.00625117	0.784707	0.999997	-0.416949	6.53976	6.43629e-05	0.000164347	-0.311062	6.59221	0.0178537	0.184327	-0.267222	6.60508	0.0218808	0.0826374	-0.207143	6.17991	0.257601	0.705521	-0.134146	6.21219	0.382494	0.648722	-0.309993	6.2803	0.0615677	0.118213	0.0446435	6.47533	0.735846	1	0.0715385	6.11256	0.696484	1	-0.304585	6.32358	0.0280754	0.0528107
ENSMUSG00000026154	Sdhaf4	ENSMUST00000155767.2,ENSMUST00000027338.3	processed_transcript,protein_coding	0.963833	0.999977	0.000309485	0.0011935	0.742167	0.999997	0.784808	4.55094	2.3273e-07	8.02494e-07	-0.0212406	4.12842	0.913985	0.98497	0.0288685	4.14732	0.885266	0.943104	-0.0381233	4.85405	0.860136	0.981179	-0.15386	4.78301	0.458704	0.71003	0.773394	4.52326	0.000711733	0.00248216	0.0519671	4.14715	0.802008	1	-0.116688	4.7686	0.625855	1	0.584547	4.46186	0.00796706	0.0175285
ENSMUSG00000026153	Fam135a	ENSMUST00000187619.6,ENSMUST00000187369.6,ENSMUST00000185525.1,ENSMUST00000188712.6,ENSMUST00000186999.6,ENSMUST00000185807.1,ENSMUST00000187752.6,ENSMUST00000186331.1,ENSMUST00000027337.14	nonsense_mediated_decay,retained_intron,protein_coding	0.122027	0.679723	8.60902e-09	1.01208e-07	0.751332	0.999997	-1.09668	5.10278	2.00934e-19	2.1437e-18	0.0368671	5.59326	0.796007	0.943436	0.302393	5.74163	0.0298064	0.102518	0.238905	4.57005	0.34939	0.772133	0.4047	4.66742	0.0552502	0.223736	-0.894333	5.21206	2.69685e-05	0.000131588	0.267012	5.75008	0.0691611	1	0.162642	4.7414	0.528083	1	-1.01748	5.42807	5.22295e-09	4.17836e-08
ENSMUSG00000026141	Col19a1	ENSMUST00000144297.1,ENSMUST00000115244.8,ENSMUST00000051344.5	processed_transcript,protein_coding	0.980929	0.999977	0.00645531	0.0171849	0.565804	0.999997	-1.09222	3.74366	5.44047e-11	2.73912e-10	0.0609266	4.23779	0.778224	0.938969	0.0697027	4.23329	0.685	0.818417	0.0636827	3.11337	0.89986	0.990157	-0.375187	2.85589	0.406865	0.670276	-1.08639	3.81616	0.000774182	0.00267279	0.0102965	4.27012	0.958481	1	-0.431262	2.91921	0.380485	1	-1.55576	3.68182	0.000181167	0.000593985
ENSMUSG00000100131	Gm28439	ENSMUST00000187714.1	unprocessed_pseudogene	0.743398	0.999977	1.89767e-08	2.06783e-07	0.417832	0.999997	-4.31501	4.56257	2.32253e-79	6.28512e-77	-0.465447	5.25081	0.0927587	0.416038	-0.221487	5.36557	0.433335	0.625361	0.697455	1.65205	0.291549	0.733281	0.331483	1.39104	0.680314	0.856527	-3.09939	4.20018	8.69091e-09	8.61257e-08	0.244207	5.16069	0.473396	1	-0.360352	1.70758	0.641514	1	-3.72664	4.36671	8.82442e-08	5.66502e-07
ENSMUSG00000067736	Gm10222	ENSMUST00000088336.2	unprocessed_pseudogene	0.758467	0.999977	1.04289e-18	8.63271e-17	0.393457	0.999997	-4.5343	3.45574	1.70996e-70	3.2517e-68	-0.237498	4.24567	0.378131	0.734864	-0.25737	4.22501	0.392637	0.589291	0.173306	0.109152	0.844241	0.977244	-0.637242	-0.31988	0.3262	0.595844	-4.06206	3.26482	2.42317e-23	2.07919e-21	-0.0191284	4.13031	0.959689	1	-0.803708	-0.184565	0.228857	1	-4.87604	3.17237	1.33425e-20	6.15594e-19
ENSMUSG00000101939	Gm28438	ENSMUST00000188299.1	unprocessed_pseudogene	0.766857	0.999977	4.44721e-26	9.77831e-24	0.486033	0.999997	-5.28975	2.53002	3.25549e-58	3.44445e-56	0.0393224	3.46258	0.88735	0.97622	-0.174948	3.33386	0.472176	0.659172	0.764256	-1.03999	0.366866	0.782084	-0.189739	-1.47653	0.88039	0.958431	-4.60173	2.61652	1.50208e-21	9.88259e-20	-0.211881	3.37881	0.457251	1	-0.975204	-1.19619	0.247199	1	-5.32527	2.33326	2.73135e-29	3.76819e-27
ENSMUSG00000101111	Gm28437	ENSMUST00000190277.1	unprocessed_pseudogene	0.935603	0.999977	2.20856e-22	2.91874e-20	0.252791	0.999997	-4.92585	5.67376	1.76444e-52	1.40278e-50	-0.139092	6.56644	0.35539	0.718748	-0.0828821	6.58753	0.568845	0.735801	0.80782	2.24416	0.133374	0.56805	0.455241	2.00092	0.456276	0.707985	-3.92908	5.58613	1.04217e-36	3.57694e-34	0.0573082	6.53587	0.720156	1	-0.349463	2.35607	0.496762	1	-4.35572	5.61057	3.8062e-24	2.86421e-22
ENSMUSG00000100862	Gm10925	ENSMUST00000189941.1	unprocessed_pseudogene	0.951544	0.999977	7.3629e-19	6.24161e-17	0.186575	0.999997	-4.89683	6.14855	5.41526e-50	3.61154e-48	-0.110404	7.06017	0.672655	0.896381	-0.000843263	7.11169	0.992674	1	0.953916	2.83626	0.0682166	0.45197	0.284081	2.37723	0.607533	0.812803	-3.7951	6.096	2.58493e-19	1.23725e-17	0.110204	7.06894	0.689042	1	-0.668931	2.85638	0.166955	1	-4.6025	6.15661	1.49285e-28	1.87566e-26
ENSMUSG00000102070	Gm28661	ENSMUST00000188231.1	unprocessed_pseudogene	0.869457	0.999977	6.55331e-15	2.61984e-13	0.391716	0.999997	-4.86592	5.62413	1.66966e-68	2.97412e-66	-0.240673	6.46067	0.360258	0.72202	-0.197254	6.47397	0.356551	0.554408	0.721169	2.17429	0.215144	0.673378	0.47539	2.0109	0.442003	0.698548	-3.87151	5.43834	8.17464e-17	2.7586e-15	0.0441529	6.37585	0.873382	1	-0.246857	2.30568	0.681223	1	-4.17216	5.45374	2.43624e-16	6.44413e-15
ENSMUSG00000101249	Gm29216	ENSMUST00000187117.1	unprocessed_pseudogene	0.978306	0.999977	9.07875e-18	6.48509e-16	0.340872	0.999997	-3.81174	5.09626	8.03295e-92	4.34768e-89	-0.0682938	5.96926	0.665514	0.894223	-0.056376	5.96599	0.711779	0.835518	0.700935	2.65218	0.1119	0.539388	0.376464	2.43645	0.46481	0.714373	-2.98472	5.10328	5.94098e-21	3.58804e-19	0.0129779	5.94758	0.938794	1	-0.320447	2.74506	0.519057	1	-3.34245	5.06855	4.23356e-16	1.06956e-14
ENSMUSG00000073725	Lmbrd1	ENSMUST00000191471.6,ENSMUST00000095062.9,ENSMUST00000186096.6,ENSMUST00000190195.1,ENSMUST00000187468.1,ENSMUST00000186190.1	retained_intron,protein_coding	0.52796	0.999977	0.011832	0.0288862	0.495466	0.999997	-0.418729	7.86252	2.04748e-05	5.57402e-05	-0.133799	8.01019	0.250277	0.630149	-0.154594	7.9886	0.204777	0.386848	-0.370235	7.41653	0.0336271	0.333474	-0.31791	7.43678	0.0731292	0.261181	-0.648116	7.63869	5.05446e-05	0.000233612	-0.0201132	7.94325	0.88051	1	0.0514135	7.26052	0.793497	1	-0.598619	7.63495	0.000667011	0.00190081
ENSMUSG00000033569	Adgrb3	ENSMUST00000135518.7,ENSMUST00000041838.6,ENSMUST00000154102.1,ENSMUST00000190202.1,ENSMUST00000126096.7,ENSMUST00000134022.1,ENSMUST00000189254.1,ENSMUST00000151309.7,ENSMUST00000153568.7,ENSMUST00000126626.7,ENSMUST00000146592.7	processed_transcript,retained_intron,protein_coding	0.880347	0.999977	0.135885	0.225572	0.594012	0.999997	0.199402	7.78673	0.0438198	0.0684919	-0.0202299	7.70174	0.857382	0.966288	0.0410143	7.72658	0.727506	0.84647	0.176245	7.96412	0.304966	0.742385	0.115479	7.92168	0.524166	0.757607	0.399044	7.88001	0.00678181	0.0180609	0.0622315	7.72626	0.612981	1	-0.0624113	7.99531	0.745406	1	0.250735	7.85655	0.117531	0.180944
ENSMUSG00000099492	Gm5525	ENSMUST00000190438.1	processed_pseudogene	0.162853	0.759838	0.23288	0.346378	0.70548	0.999997	0.456008	0.836086	0.277828	0.34904	0.166257	0.722412	0.6558	0.890344	-0.473627	0.38243	0.103988	0.246184	-0.0614298	1.01223	0.955059	1	-0.303672	0.8809	0.583875	0.797248	0.198145	0.856714	0.608286	0.718441	-0.635762	0.523176	0.0535822	1	-0.244579	0.836013	0.625324	1	0.57673	0.449754	0.129783	0.196652
ENSMUSG00000048874	Phf3	ENSMUST00000186733.6,ENSMUST00000185521.1,ENSMUST00000188847.1,ENSMUST00000088310.9,ENSMUST00000187600.1,ENSMUST00000191245.6,ENSMUST00000187316.1,ENSMUST00000190190.1,ENSMUST00000187968.1,ENSMUST00000191329.1,ENSMUST00000185604.1,ENSMUST00000186105.6,ENSMUST00000188780.1,ENSMUST00000191064.6	nonsense_mediated_decay,processed_transcript,retained_intron,protein_coding	0.982024	0.999977	0.578886	0.689703	0.692238	0.999997	-0.109023	7.26906	0.283501	0.355152	-0.0180135	7.34154	0.904679	0.982306	0.00714754	7.34564	0.95473	0.981484	0.182252	7.29802	0.345299	0.770849	0.135669	7.2641	0.408661	0.671271	0.0970662	7.35684	0.618229	0.726855	0.026388	7.34853	0.862073	1	-0.0476679	7.33826	0.806863	1	-0.00175758	7.33002	0.989685	0.993994
ENSMUSG00000026064	Ptp4a1	ENSMUST00000124445.2,ENSMUST00000153681.1,ENSMUST00000076587.4,ENSMUST00000202889.1,ENSMUST00000027232.13,ENSMUST00000130934.1	processed_transcript,retained_intron,protein_coding	0.357925	0.946677	0.434721	0.559024	0.853389	0.999997	0.14147	4.94917	0.26712	0.336972	-0.263858	4.75818	0.0963555	0.422798	-0.201873	4.78203	0.178819	0.354166	-0.411796	4.78184	0.0764579	0.474411	-0.283409	4.83904	0.210792	0.477352	0.00522999	4.61729	0.993416	0.996746	0.0632161	4.67374	0.705461	1	0.127852	4.64441	0.618375	1	0.0427108	4.69716	0.848049	0.889582
ENSMUSG00000026058	Khdrbs2	ENSMUST00000189878.1,ENSMUST00000027226.11,ENSMUST00000186984.1,ENSMUST00000188257.6,ENSMUST00000185666.1	processed_transcript,protein_coding	0.366681	0.950219	0.0311607	0.066388	0.928161	0.999997	0.65529	3.24664	0.00710632	0.0130192	0.0643345	2.95945	0.810019	0.947671	0.363412	3.12955	0.109044	0.254768	0.156942	3.61142	0.631979	0.909884	0.530463	3.84394	0.0716824	0.25909	0.744233	3.35674	0.0126336	0.0310805	0.301083	3.14461	0.188971	1	0.372193	3.86644	0.253497	1	0.804483	3.70528	0.0026796	0.00664211
ENSMUSG00000100481	Gm7114	ENSMUST00000190159.1	processed_pseudogene	0.315651	0.923075	0.4463	0.570317	0.945202	0.999997	0.273391	0.373071	0.496127	0.572283	-0.198798	0.15355	0.547501	0.830133	0.269969	0.401989	0.394837	0.590614	-0.379725	0.383332	0.508663	0.855967	0.120624	0.585355	0.877834	0.957365	0.125365	0.13891	0.861345	0.909427	0.469303	0.310093	0.126324	1	0.494779	0.456143	0.357561	1	0.113533	0.55387	0.749207	0.811363
ENSMUSG00000026134	Prim2	ENSMUST00000189552.1,ENSMUST00000187353.1,ENSMUST00000027312.10	retained_intron,protein_coding	0.700484	0.999977	0.0528989	0.103719	0.729289	0.999997	-0.472476	3.13268	0.0300133	0.0486799	-0.135315	3.29522	0.476122	0.791031	0.0193586	3.3715	0.926086	0.965507	0.0729731	2.8918	0.820704	0.972223	0.0187173	2.85337	0.958486	0.989423	-0.27252	3.09285	0.278429	0.400791	0.156116	3.31757	0.385406	1	-0.0553496	2.88013	0.871322	1	-0.510605	3.1386	0.0315631	0.0585109
ENSMUSG00000004768	Rab23	ENSMUST00000122822.1,ENSMUST00000115174.3,ENSMUST00000088287.9,ENSMUST00000132066.3,ENSMUST00000151482.7,ENSMUST00000195006.5,ENSMUST00000135330.7,ENSMUST00000150593.7,ENSMUST00000140354.7,ENSMUST00000138024.7	nonsense_mediated_decay,processed_transcript,retained_intron,protein_coding	0.899603	0.999977	0.194628	0.301066	0.652207	0.999997	-0.241142	4.97466	0.0722189	0.107269	0.0571249	5.14806	0.6959	0.905984	0.0727476	5.14649	0.588585	0.749689	0.00601537	4.83273	0.990396	1	-0.108103	4.76143	0.62123	0.821767	-0.284169	5.01444	0.116055	0.198652	0.0167012	5.18224	0.911847	1	-0.115646	4.76658	0.619907	1	-0.442282	4.95689	0.0172656	0.0346395
ENSMUSG00000042215	Bag2	ENSMUST00000189741.1,ENSMUST00000155484.1,ENSMUST00000044691.8,ENSMUST00000187602.1	retained_intron,protein_coding	0.485804	0.999977	0.000681977	0.00240099	0.656666	0.999997	-1.26934	2.27693	8.37736e-07	2.70443e-06	0.383044	2.99095	0.0584339	0.338918	0.148907	2.83818	0.452779	0.641838	-0.0204371	1.503	0.959657	1	-0.235083	1.34566	0.603022	0.809707	-1.67104	2.57415	8.35518e-05	0.000366161	-0.232404	3.03314	0.269786	1	-0.212882	1.36977	0.718765	1	-1.68287	2.31139	1.60815e-08	1.18172e-07
ENSMUSG00000042197	Zfp451	ENSMUST00000140163.1,ENSMUST00000151055.7,ENSMUST00000019861.12,ENSMUST00000125723.3,ENSMUST00000139143.7,ENSMUST00000194656.5,ENSMUST00000130376.2,ENSMUST00000115167.7,ENSMUST00000044455.7	nonsense_mediated_decay,processed_transcript,retained_intron,protein_coding	0.630083	0.999977	0.115227	0.197958	0.53234	0.999997	-0.292596	7.05641	0.00919041	0.0164581	0.147999	7.31105	0.367843	0.726923	0.137454	7.29449	0.253493	0.446397	-0.00420069	6.87775	0.978304	1	-0.103384	6.81571	0.544568	0.7698	-0.44146	7.14358	0.0263713	0.0582388	-0.00928384	7.36958	0.951211	1	-0.100616	6.8154	0.626084	1	-0.555777	7.08323	0.000244294	0.000772866
ENSMUSG00000042182	Bend6	ENSMUST00000115161.7,ENSMUST00000126724.7,ENSMUST00000129464.7,ENSMUST00000139700.2,ENSMUST00000195350.5,ENSMUST00000062289.10	processed_transcript,retained_intron,protein_coding	0.858068	0.999977	4.91938e-07	3.80778e-06	0.213699	0.999997	-0.765189	7.03872	4.65187e-13	2.89651e-12	-0.066649	7.36083	0.646686	0.885403	-0.0618468	7.35337	0.589316	0.749974	-0.247799	6.44857	0.17446	0.622118	-0.388964	6.36868	0.0171941	0.110876	-0.940522	6.91317	8.28118e-08	6.79888e-07	0.00601694	7.33647	0.966306	1	-0.142839	6.2561	0.443081	1	-1.11066	6.85944	5.45501e-14	9.79119e-13
ENSMUSG00000026131	Dst	ENSMUST00000194192.2,ENSMUST00000182335.1,ENSMUST00000187486.6,ENSMUST00000185269.6,ENSMUST00000182507.3,ENSMUST00000183034.4,ENSMUST00000097786.9,ENSMUST00000183331.7,ENSMUST00000115104.9,ENSMUST00000183302.5,ENSMUST00000097785.9,ENSMUST00000185736.1,ENSMUST00000182410.2,ENSMUST00000182018.7,ENSMUST00000183006.3,ENSMUST00000189952.1,ENSMUST00000182314.7,ENSMUST00000182697.7,ENSMUST00000185897.6,…	processed_transcript,retained_intron,protein_coding	0.475416	0.999977	1.05714e-06	7.54747e-06	0.68964	0.999997	-1.25714	8.79717	8.66619e-25	1.36106e-23	-0.225123	9.19657	0.0536342	0.322677	-0.263033	9.16592	0.144559	0.307657	-0.241726	7.88026	0.250245	0.701738	-0.493972	7.74588	0.0381782	0.179981	-1.26241	8.57337	1.67161e-10	2.16005e-09	-0.038415	9.07851	0.828196	1	-0.252268	7.63886	0.328206	1	-1.50213	8.46547	1.62137e-08	1.18957e-07
ENSMUSG00000102336	Gm37233	ENSMUST00000192173.1	lincRNA	0.221687	0.843128	0.477138	0.59965	0.969299	0.999997	-0.276154	3.87308	0.0681335	0.101867	-0.294348	3.86868	0.215489	0.594333	-0.594392	3.71183	0.00345849	0.0218144	-0.2387	3.57148	0.52973	0.865651	-0.65482	3.36087	0.0573342	0.228468	-0.222816	3.60525	0.558337	0.675167	-0.298479	3.59757	0.24868	1	-0.421504	3.25158	0.317744	1	-0.35396	3.25127	0.31341	0.408399
ENSMUSG00000042111	Ccdc115	ENSMUST00000188583.1,ENSMUST00000042493.9	retained_intron,protein_coding	0.173019	0.775075	0.00145248	0.00467183	0.792754	0.999997	0.738752	4.18966	7.102e-07	2.31395e-06	0.365983	4.03043	0.0589405	0.339532	0.379345	4.02799	0.0146084	0.062055	0.386085	4.72825	0.133662	0.568682	0.580254	4.84904	0.0183457	0.115812	0.762467	4.57366	0.00206775	0.00643177	0.014777	4.18408	0.940894	1	0.193905	4.96963	0.462227	1	0.912121	4.68321	2.26232e-05	8.97024e-05
ENSMUSG00000026127	Imp4	ENSMUST00000027303.13,ENSMUST00000134327.1,ENSMUST00000191000.1,ENSMUST00000136770.2,ENSMUST00000149962.7,ENSMUST00000128086.1,ENSMUST00000137794.7,ENSMUST00000187077.1	nonsense_mediated_decay,processed_transcript,retained_intron,protein_coding	0.0814888	0.590114	0.137878	0.228208	0.941424	0.999997	0.223585	4.74885	0.0926337	0.133642	-0.086371	4.61423	0.599314	0.861372	-0.315183	4.48154	0.0285007	0.0992972	-0.104371	4.77733	0.613358	0.902181	-0.254967	4.6894	0.183644	0.444576	0.210824	4.65863	0.290897	0.414657	-0.228191	4.46956	0.15394	1	-0.150329	4.64605	0.498002	1	0.264642	4.4589	0.132486	0.199908
ENSMUSG00000045174	Amer3	ENSMUST00000052670.10	protein_coding	0.00250006	0.101094	0.799011	0.861981	0.543091	0.999997	-0.0576698	5.03668	0.62346	0.689456	0.522609	5.41655	0.00127243	0.0387569	0.511829	5.39876	0.000149421	0.00198739	0.64706	5.38564	0.00293736	0.0898186	0.783386	5.47541	1.5033e-05	0.000784857	0.0686482	5.62574	0.740909	0.822698	-0.00948358	5.61403	0.952798	1	0.136588	5.68737	0.498587	1	0.192547	5.67739	0.231729	0.318477
ENSMUSG00000037509	Arhgef4	ENSMUST00000160855.1,ENSMUST00000211073.1,ENSMUST00000047664.15,ENSMUST00000162760.7,ENSMUST00000162599.7,ENSMUST00000159021.7,ENSMUST00000159059.1,ENSMUST00000159747.8	nonsense_mediated_decay,retained_intron,protein_coding	0.516304	0.999977	0.193584	0.299617	0.72844	0.999997	0.165857	7.32781	0.155968	0.211219	-0.0566995	7.23965	0.673752	0.897378	-0.145484	7.17988	0.176372	0.35075	0.0976547	7.44256	0.578278	0.886055	-0.0144436	7.37185	0.927575	0.977009	0.324393	7.36024	0.0407717	0.0840399	-0.0880514	7.17373	0.488202	1	-0.113185	7.41719	0.522936	1	0.279199	7.24441	0.0473909	0.0832253
ENSMUSG00000037503	Fam168b	ENSMUST00000170092.7,ENSMUST00000185231.1,ENSMUST00000185279.1,ENSMUST00000191307.6,ENSMUST00000167518.7,ENSMUST00000185469.6,ENSMUST00000047534.11,ENSMUST00000140534.1	nonsense_mediated_decay,processed_transcript,retained_intron,protein_coding	0.798175	0.999977	0.00813584	0.0209262	0.928793	0.999997	0.399596	8.25189	0.00072162	0.00158197	0.0936001	8.1219	0.430958	0.764554	0.0860967	8.10679	0.461869	0.650397	0.0256719	8.43026	0.89833	0.989922	0.0647387	8.44694	0.710906	0.873854	0.336538	8.31314	0.0436584	0.0889475	-0.00632135	8.15985	0.959922	1	0.0380786	8.44923	0.842202	1	0.355968	8.31399	0.0145581	0.0297763
ENSMUSG00000026123	Plekhb2	ENSMUST00000191722.1,ENSMUST00000152654.2,ENSMUST00000027297.10,ENSMUST00000156687.7	processed_transcript,protein_coding	0.84117	0.999977	0.455931	0.578892	0.91161	0.999997	0.0814051	7.87634	0.393258	0.469932	0.000276662	7.86435	0.999628	1	0.058783	7.88739	0.589144	0.749974	0.0719214	7.93566	0.688482	0.93019	0.147104	7.97398	0.341402	0.611456	0.1584	7.91964	0.31274	0.43956	0.0598968	7.89639	0.610113	1	0.0739373	7.99238	0.682221	1	0.14894	7.97103	0.26794	0.359364
ENSMUSG00000045216	Hs6st1	ENSMUST00000194670.1,ENSMUST00000088174.3	retained_intron,protein_coding	0.579769	0.999977	0.000427219	0.00158289	0.386293	0.999997	0.694761	6.37396	3.40441e-07	1.14995e-06	0.198991	6.13308	0.168039	0.540038	0.105413	6.06648	0.399642	0.594793	-0.158566	6.57052	0.507891	0.855602	-0.114412	6.58844	0.520503	0.754794	0.344583	6.37085	0.131733	0.220212	-0.0926319	6.17106	0.522818	1	0.0434114	6.51079	0.844268	1	0.453298	6.3367	0.0027168	0.0067225
ENSMUSG00000037470	Uggt1	ENSMUST00000173250.1,ENSMUST00000192159.1,ENSMUST00000174716.7,ENSMUST00000173082.1,ENSMUST00000046875.13,ENSMUST00000172592.1,ENSMUST00000174142.1,ENSMUST00000174266.7,ENSMUST00000173999.7,ENSMUST00000174224.7,ENSMUST00000173166.1	nonsense_mediated_decay,retained_intron,protein_coding	0.0556968	0.505249	0.965024	0.975001	0.902317	0.999997	-0.00729896	6.65288	0.948199	0.962147	-0.274617	6.53479	0.0797539	0.390313	-0.447848	6.4365	0.000687864	0.00654914	-0.276795	6.4767	0.180979	0.631157	-0.537259	6.33896	0.0060497	0.0578732	-0.00324287	6.38424	0.991281	0.995443	-0.172746	6.32944	0.299721	1	-0.261675	6.2147	0.246633	1	-0.114156	6.15479	0.561705	0.651365
ENSMUSG00000037447	Arid5a	ENSMUST00000137906.1,ENSMUST00000115031.7,ENSMUST00000140218.1,ENSMUST00000147123.7,ENSMUST00000115029.1,ENSMUST00000115032.7,ENSMUST00000142319.7,ENSMUST00000141121.1,ENSMUST00000124280.7,ENSMUST00000192874.1,ENSMUST00000150747.7,ENSMUST00000126413.7,ENSMUST00000116629.8,ENSMUST00000145179.7,ENSMUST00000097778.8	nonsense_mediated_decay,processed_transcript,retained_intron,protein_coding	0.12711	0.689817	0.000322549	0.00123441	0.772094	0.999997	-1.9889	1.66812	9.69344e-09	3.86092e-08	0.973549	2.91598	0.00348244	0.07277	0.822304	2.79733	0.0103256	0.0485958	0.677588	0.713285	0.226263	0.685666	0.990375	0.917399	0.131842	0.368843	-2.32612	2.56717	1.73028e-08	1.62e-07	-0.150113	3.18171	0.67529	1	0.294936	1.08472	0.629181	1	-1.87349	2.45969	0.000468288	0.00138456
ENSMUSG00000010453	Kansl3	ENSMUST00000186470.1,ENSMUST00000187628.1,ENSMUST00000185621.2,ENSMUST00000188961.6,ENSMUST00000185912.6,ENSMUST00000010597.9,ENSMUST00000188528.6,ENSMUST00000188957.1,ENSMUST00000185614.1	nonsense_mediated_decay,retained_intron,protein_coding	0.00934402	0.222613	0.0257264	0.0565748	0.870958	0.999997	0.335713	5.71215	0.00728549	0.0133093	0.421917	5.82081	0.00122321	0.0379979	0.388743	5.7892	0.00246887	0.0169721	0.540373	6.18127	0.0043344	0.114007	0.446518	6.11448	0.0219477	0.129009	0.457501	6.20614	0.00339129	0.009862	-0.0318926	5.97233	0.8111	1	-0.0952185	6.33086	0.62749	1	0.371423	6.12208	0.02961	0.0554233
ENSMUSG00000001143	Lman2l	ENSMUST00000152088.1,ENSMUST00000001171.12,ENSMUST00000125304.7,ENSMUST00000134594.7,ENSMUST00000123583.1,ENSMUST00000192969.5,ENSMUST00000115011.7,ENSMUST00000193502.1	nonsense_mediated_decay,retained_intron,protein_coding	0.0219575	0.3388	0.000236728	0.000941029	0.517116	0.999997	0.979506	5.45512	2.49032e-14	1.74087e-13	-0.407096	4.70011	0.0519797	0.319082	-0.686951	4.55779	1.51925e-05	0.000312558	-0.697101	5.48967	0.00742685	0.15178	-1.06845	5.32551	1.76769e-06	0.000156446	0.697957	4.87362	0.0163448	0.0388521	-0.278524	4.38287	0.178773	1	-0.369391	4.96272	0.20101	1	0.577547	4.52196	0.0133427	0.0276155
ENSMUSG00000037408	Cnnm4	ENSMUST00000192530.1,ENSMUST00000153128.1	retained_intron,protein_coding	0.103935	0.647156	0.174839	0.276047	0.978616	0.999997	0.298416	3.86699	0.155767	0.211033	0.460222	4.02191	0.0288597	0.235839	0.293371	3.9054	0.0676106	0.182178	0.415422	4.23738	0.139409	0.577262	0.277802	4.14844	0.255904	0.526545	0.253944	4.30527	0.304262	0.429765	-0.166406	4.12234	0.36332	1	-0.136742	4.32232	0.588826	1	0.260344	4.14135	0.161143	0.235381
ENSMUSG00000001138	Cnnm3	ENSMUST00000097776.3,ENSMUST00000135100.1,ENSMUST00000001166.13,ENSMUST00000154225.1,ENSMUST00000195264.1	retained_intron,protein_coding	0.0815038	0.590114	0.515897	0.634202	0.258895	0.999997	0.126413	4.47196	0.389042	0.465686	0.368967	4.6597	0.0389125	0.273652	0.431945	4.68847	0.0122011	0.0544332	0.207924	4.63444	0.381808	0.789306	-0.00323996	4.50419	0.987176	1	-0.0295126	4.76661	0.894625	0.93343	0.064538	4.8397	0.737659	1	-0.211733	4.60516	0.387714	1	-0.333089	4.68497	0.111489	0.173069
ENSMUSG00000079610	Ankrd39	ENSMUST00000194894.3,ENSMUST00000001172.11,ENSMUST00000208269.1,ENSMUST00000208690.1,ENSMUST00000207843.1,ENSMUST00000207922.1	nonsense_mediated_decay,processed_transcript,retained_intron,protein_coding	0.108126	0.653508	0.430682	0.555047	0.634835	0.999997	-0.310834	1.60993	0.200761	0.263095	0.731916	2.22117	0.0133573	0.159169	0.664185	2.16285	0.00173662	0.0132526	1.16249	2.16107	0.0217411	0.270173	1.15408	2.16659	0.00427238	0.0460344	0.0932551	2.51323	0.840606	0.895594	-0.0681982	2.45445	0.802829	1	-0.00793699	2.53348	0.99247	1	0.134098	2.46114	0.663799	0.741348
ENSMUSG00000026121	Sema4c	ENSMUST00000191785.1,ENSMUST00000191642.5,ENSMUST00000191677.5,ENSMUST00000195620.5,ENSMUST00000195339.2,ENSMUST00000193382.5,ENSMUST00000114991.7,ENSMUST00000195160.1	retained_intron,protein_coding	0.00166081	0.0771319	4.91181e-05	0.00023351	0.653138	0.999997	0.790561	3.15081	3.46864e-05	9.14572e-05	0.566624	3.09607	0.00295525	0.0659405	0.614986	3.11707	0.000510184	0.00518762	0.378804	3.70935	0.181678	0.632503	0.410519	3.72471	0.0868845	0.289245	0.605838	3.60966	0.0106291	0.0267	0.0498108	3.3375	0.779777	1	0.0328855	3.86323	0.892288	1	0.561719	3.63467	0.00374523	0.00895934
ENSMUSG00000061518	Cox5b	ENSMUST00000195151.5,ENSMUST00000193235.1,ENSMUST00000192859.1,ENSMUST00000081180.5,ENSMUST00000191790.5,ENSMUST00000193210.5	processed_transcript,retained_intron,protein_coding	0.71159	0.999977	0.000460898	0.00169164	0.6074	0.999997	0.676236	7.5842	2.05153e-09	8.79886e-09	-0.135704	7.16091	0.334231	0.700008	-0.125287	7.15651	0.371348	0.569425	0.0925295	7.9147	0.665276	0.92184	0.128505	7.92993	0.469779	0.717077	0.911658	7.60069	7.06105e-06	3.93673e-05	0.0115114	7.10875	0.940801	1	0.034889	7.95997	0.86825	1	0.912138	7.61082	4.63464e-07	2.60042e-06
ENSMUSG00000037351	Actr1b	ENSMUST00000162662.1,ENSMUST00000160043.1,ENSMUST00000159675.1,ENSMUST00000159448.7,ENSMUST00000162684.2,ENSMUST00000043951.9,ENSMUST00000160084.1	processed_transcript,retained_intron,protein_coding	0.18421	0.790473	0.0834346	0.151809	0.460577	0.999997	0.20838	7.88785	0.0458702	0.0713402	-0.0688124	7.77014	0.576173	0.848374	-0.212475	7.68105	0.0593159	0.165943	-0.135325	7.89007	0.40235	0.798847	-0.0766707	7.91659	0.609587	0.814016	0.148036	7.79013	0.322611	0.450241	-0.142832	7.67249	0.242485	1	0.0579068	7.84848	0.731778	1	0.327347	7.74125	0.0189439	0.0374988
ENSMUSG00000026116	Tmem131	ENSMUST00000190442.1,ENSMUST00000189470.1,ENSMUST00000187917.1,ENSMUST00000191381.1,ENSMUST00000194563.5,ENSMUST00000185964.2,ENSMUST00000186486.1,ENSMUST00000027290.11	nonsense_mediated_decay,retained_intron,protein_coding	0.411293	0.975175	0.631986	0.734437	0.874879	0.999997	-0.116457	6.86573	0.355161	0.430475	-0.230512	6.82401	0.138394	0.498461	-0.22179	6.81839	0.0648478	0.177261	-0.239125	6.65329	0.315052	0.749669	-0.101007	6.72144	0.571871	0.788479	-0.117624	6.63824	0.616064	0.725097	0.00956193	6.72765	0.950112	1	0.137363	6.60452	0.553636	1	-0.0107818	6.69614	0.949933	0.966373
ENSMUSG00000026113	Inpp4a	ENSMUST00000146676.1,ENSMUST00000123124.1,ENSMUST00000114933.8,ENSMUST00000027287.10,ENSMUST00000193024.1,ENSMUST00000136846.7,ENSMUST00000058307.14,ENSMUST00000137266.7,ENSMUST00000193774.5,ENSMUST00000140264.7,ENSMUST00000168546.2,ENSMUST00000132615.7,ENSMUST00000132401.7	processed_transcript,retained_intron,protein_coding	0.812332	0.999977	0.180956	0.284008	0.958284	0.999997	0.16317	8.51039	0.0948708	0.136519	0.0311429	8.4736	0.797906	0.944148	0.0798933	8.49131	0.484325	0.668703	0.0663576	8.60541	0.697804	0.933339	0.0760052	8.60509	0.624337	0.823741	0.204189	8.56643	0.188416	0.29362	0.0499909	8.51376	0.696747	1	0.00869018	8.62658	0.960047	1	0.138751	8.57828	0.316587	0.411733
ENSMUSG00000026112	Coa5	ENSMUST00000027286.6,ENSMUST00000192179.1	retained_intron,protein_coding	0.931143	0.999977	0.0848819	0.153965	0.0395251	0.999997	0.231495	6.76651	0.0214881	0.0359335	0.0530527	6.7058	0.666925	0.894977	0.0258934	6.67954	0.818535	0.903693	-0.30625	6.68952	0.0728394	0.466358	-0.42311	6.62335	0.0220699	0.129274	-0.121679	6.64338	0.427133	0.556126	-0.0260802	6.71717	0.831703	1	-0.117943	6.48083	0.550005	1	-0.238564	6.55879	0.147093	0.218022
ENSMUSG00000026111	Unc50	ENSMUST00000193979.5,ENSMUST00000134184.1,ENSMUST00000193713.1,ENSMUST00000027285.12,ENSMUST00000118059.2,ENSMUST00000114925.9,ENSMUST00000144617.7	retained_intron,protein_coding	0.729524	0.999977	0.00182656	0.00569413	0.151882	0.999997	0.517268	4.93965	3.05647e-05	8.11827e-05	0.00466172	4.6926	0.981404	1	0.10536	4.74001	0.463208	0.651561	-0.423524	4.93303	0.0438226	0.375891	-0.13824	5.07333	0.484324	0.728999	0.0936228	4.71709	0.621075	0.72959	0.102045	4.74799	0.509451	1	0.283534	4.87417	0.21057	1	0.255081	4.89952	0.163941	0.238571
ENSMUSG00000026110	Mgat4a	ENSMUST00000143636.7,ENSMUST00000151952.7,ENSMUST00000154819.7,ENSMUST00000042161.14,ENSMUST00000194660.1,ENSMUST00000149791.7,ENSMUST00000148047.1,ENSMUST00000195598.1	nonsense_mediated_decay,retained_intron,protein_coding	0.809897	0.999977	0.0162769	0.0381113	0.305305	0.999997	0.316225	6.20024	0.00492204	0.0092908	0.0709167	6.10339	0.605335	0.864788	0.00135436	6.05289	0.994325	1	-0.0532272	6.29979	0.767439	0.957564	-0.262896	6.17863	0.0939674	0.302449	0.198559	6.21023	0.225378	0.340073	-0.0684548	6.1016	0.620595	1	-0.211202	6.16319	0.236394	1	0.0337856	6.05328	0.819877	0.868316
ENSMUSG00000026090	2010300C02Rik	ENSMUST00000162875.7,ENSMUST00000160589.1,ENSMUST00000160023.5	protein_coding	0.000209746	0.0218632	8.81458e-08	8.22538e-07	0.98422	0.999997	1.12787	8.49872	1.62724e-28	3.22515e-27	0.526815	8.18125	0.000478107	0.0209535	0.830192	8.37713	7.3384e-09	4.87104e-07	0.493346	9.23505	0.0216861	0.27006	0.804877	9.43989	2.1935e-05	0.00104263	1.09996	9.00946	2.53862e-07	1.89414e-06	0.305542	8.54612	0.0709437	1	0.310457	9.57877	0.164359	1	1.08003	9.2976	7.75947e-09	6.04603e-08
ENSMUSG00000060771	Tsga10	ENSMUST00000041815.14,ENSMUST00000134024.1,ENSMUST00000151735.7,ENSMUST00000155852.6,ENSMUST00000114902.7,ENSMUST00000088072.9,ENSMUST00000193669.1,ENSMUST00000123082.7	nonsense_mediated_decay,retained_intron,protein_coding	0.000462207	0.0363362	0.371409	0.497143	0.71781	0.999997	-0.336205	4.55701	0.0199746	0.0336545	-0.879405	4.30748	0.00016697	0.0100841	-1.27619	4.14624	3.4147e-10	3.36025e-08	-0.956937	3.89508	0.0060765	0.13818	-1.62535	3.64355	7.57538e-07	7.66912e-05	-0.408161	3.66061	0.267533	0.388789	-0.394913	3.686	0.126242	1	-0.668764	3.08896	0.112555	1	-0.706538	3.14704	0.0432352	0.0770231
ENSMUSG00000037216	Lipt1	ENSMUST00000142670.1,ENSMUST00000128085.1,ENSMUST00000041621.4,ENSMUST00000144440.1	protein_coding	0.641408	0.999977	0.764258	0.838699	0.936592	0.999997	-0.102441	2.20857	0.693538	0.751653	0.164848	2.37466	0.540979	0.826675	-0.0643485	2.23383	0.772558	0.875599	0.30458	2.31408	0.425618	0.812299	0.0961471	2.18495	0.806443	0.924276	0.0311792	2.43704	0.925177	0.953012	-0.227705	2.33609	0.31896	1	-0.209898	2.31759	0.578057	1	0.0214662	2.20418	0.958363	0.97225
ENSMUSG00000026088	Mitd1	ENSMUST00000127170.1,ENSMUST00000139725.7,ENSMUST00000138806.1,ENSMUST00000131754.1,ENSMUST00000027257.9	processed_transcript,retained_intron,protein_coding	0.458794	0.995118	0.415699	0.541509	0.950016	0.999997	-0.426831	1.97612	0.166752	0.223991	-0.446849	1.94214	0.20647	0.58554	-0.525168	1.89673	0.0578777	0.163214	-0.497814	1.45898	0.419974	0.810147	-0.709857	1.36835	0.116287	0.342008	-0.4645	1.51599	0.42846	0.557441	-0.0761947	1.70405	0.839489	1	-0.223407	1.10645	0.697412	1	-0.629998	1.38917	0.0976316	0.154576
ENSMUSG00000026087	Mrpl30	ENSMUST00000162513.1,ENSMUST00000193673.5,ENSMUST00000195373.1,ENSMUST00000161694.1,ENSMUST00000194857.5,ENSMUST00000027256.11,ENSMUST00000160082.2	retained_intron,protein_coding	0.858063	0.999977	0.952127	0.967528	0.558916	0.999997	-0.00254576	5.42804	0.996126	1	-0.0627612	5.42204	0.691337	0.904815	0.035752	5.46811	0.814929	0.901268	0.236706	5.54561	0.331315	0.760937	0.285819	5.56959	0.196164	0.459381	0.304612	5.52757	0.142324	0.234573	0.100018	5.44723	0.547406	1	0.047459	5.65493	0.82806	1	0.229046	5.58519	0.235478	0.322685
ENSMUSG00000058407	Txndc9	ENSMUST00000192237.1,ENSMUST00000193832.5,ENSMUST00000194747.1,ENSMUST00000195032.5,ENSMUST00000192960.5,ENSMUST00000162031.7,ENSMUST00000194692.1,ENSMUST00000195247.5	retained_intron,protein_coding	0.839549	0.999977	0.774614	0.84609	0.919405	0.999997	0.0470965	5.29232	0.701689	0.758274	-0.0802395	5.25245	0.604203	0.864407	0.0273419	5.30302	0.843588	0.919585	-0.0949314	5.24185	0.663518	0.92184	0.131347	5.36533	0.609386	0.813979	0.0376009	5.21078	0.866131	0.912943	0.109201	5.27471	0.456751	1	0.226023	5.30638	0.402112	1	0.124689	5.36111	0.579735	0.667378
ENSMUSG00000026083	Eif5b	ENSMUST00000193151.5,ENSMUST00000192548.5,ENSMUST00000195664.1,ENSMUST00000193806.5,ENSMUST00000027252.7	processed_transcript,retained_intron,protein_coding	0.663615	0.999977	0.330739	0.455933	0.879968	0.999997	-0.196567	6.57104	0.0795318	0.116763	-0.122556	6.62686	0.478994	0.792802	0.0103265	6.69149	0.952859	0.980235	-0.0891311	6.39714	0.637982	0.911804	-0.0621178	6.40534	0.698964	0.86705	-0.159683	6.4703	0.417787	0.5473	0.133474	6.64279	0.491416	1	0.0259227	6.36011	0.893389	1	-0.289804	6.54079	0.106589	0.166602
ENSMUSG00000026082	Rev1	ENSMUST00000192594.5,ENSMUST00000193113.1,ENSMUST00000193008.1,ENSMUST00000192697.1,ENSMUST00000193472.1,ENSMUST00000194815.5,ENSMUST00000193922.1,ENSMUST00000194650.5,ENSMUST00000193697.5,ENSMUST00000195383.1,ENSMUST00000027251.11	nonsense_mediated_decay,processed_transcript,retained_intron,protein_coding	0.380689	0.957129	0.920526	0.945893	0.865175	0.999997	0.0191423	5.33171	0.866437	0.896964	0.357426	5.5639	0.18517	0.560612	0.500244	5.64487	0.0120353	0.0540224	0.60156	5.69692	0.116484	0.546829	0.769773	5.80341	0.00193015	0.0271068	0.272148	5.82351	0.50163	0.625681	0.144489	5.78116	0.602687	1	0.165695	5.9984	0.649689	1	0.266142	5.95917	0.306869	0.401248
ENSMUSG00000037138	Aff3	ENSMUST00000134963.1,ENSMUST00000039827.13,ENSMUST00000212668.1,ENSMUST00000136641.2,ENSMUST00000095027.8,ENSMUST00000027250.13	nonsense_mediated_decay,processed_transcript,protein_coding	0.884262	0.999977	1.57255e-05	8.37266e-05	0.840998	0.999997	0.790554	7.02313	2.45492e-13	1.56954e-12	-0.0764604	6.56116	0.602043	0.862723	-0.0699459	6.55426	0.570031	0.736523	0.0213543	7.35564	0.922154	0.99375	-0.0972056	7.28262	0.599049	0.806341	0.893597	7.01512	4.78474e-06	2.77653e-05	0.00721514	6.5334	0.961407	1	-0.119707	7.29495	0.579931	1	0.745775	6.92567	3.09701e-05	0.000119335
ENSMUSG00000048814	Lonrf2	ENSMUST00000147695.7,ENSMUST00000191724.1,ENSMUST00000039612.4	retained_intron,protein_coding	0.560289	0.999977	0.676927	0.771813	0.952795	0.999997	0.0984364	8.1684	0.323217	0.397128	-0.267774	8.0013	0.148461	0.515581	-0.182045	8.03651	0.163216	0.333398	-0.282994	8.03932	0.338424	0.767193	-0.27042	8.03992	0.108672	0.328797	0.086215	7.89856	0.779747	0.851059	0.0867024	7.92671	0.645037	1	0.012031	7.90562	0.967497	1	-0.0104167	7.93295	0.951414	0.967223
ENSMUSG00000026080	Chst10	ENSMUST00000027249.11,ENSMUST00000194657.1,ENSMUST00000192948.5,ENSMUST00000193435.5,ENSMUST00000192175.1,ENSMUST00000193441.5,ENSMUST00000195731.1,ENSMUST00000194361.5	nonsense_mediated_decay,retained_intron,protein_coding	0.276094	0.892943	1.55752e-05	8.30206e-05	0.84613	0.999997	0.572163	6.28986	2.99106e-08	1.13604e-07	-0.090178	5.955	0.46985	0.787485	-0.199828	5.88444	0.0954945	0.231729	-0.00260747	6.5252	0.982393	1	-0.0812899	6.47459	0.604516	0.811016	0.667031	6.25912	6.56533e-05	0.000294696	-0.10855	5.86416	0.410075	1	-0.0795281	6.47302	0.665753	1	0.669407	6.14977	4.49201e-06	2.05566e-05
ENSMUSG00000026078	Pdcl3	ENSMUST00000194552.1,ENSMUST00000193073.1,ENSMUST00000193489.1,ENSMUST00000027247.10	nonsense_mediated_decay,retained_intron,protein_coding	0.538738	0.999977	0.00300641	0.00884328	0.983014	0.999997	0.617118	4.0239	0.000105032	0.000260489	0.108328	3.77981	0.527422	0.821658	0.220583	3.83584	0.204004	0.386238	0.124138	4.35729	0.642296	0.912882	0.288215	4.45	0.231049	0.500743	0.642631	4.14807	0.00471466	0.0131995	0.113316	3.88389	0.541055	1	0.163979	4.48106	0.514446	1	0.663124	4.27301	0.00194692	0.00498946
ENSMUSG00000073702	Rpl31	ENSMUST00000191855.1,ENSMUST00000086535.11,ENSMUST00000179954.7,ENSMUST00000178079.7,ENSMUST00000194746.5,ENSMUST00000195123.5	retained_intron,protein_coding	0.858013	0.999977	0.540049	0.655814	0.0785646	0.999997	-0.230064	6.39779	0.302953	0.375906	-0.17768	6.43787	0.246414	0.626604	-0.101595	6.46963	0.499302	0.679832	0.729484	6.71724	0.0603037	0.427406	0.876571	6.81299	0.00491562	0.0503857	0.683032	6.71383	0.0387532	0.0804922	0.0771921	6.39978	0.637466	1	0.144649	7.0496	0.684029	1	0.731907	6.81919	0.004531	0.0106143
ENSMUSG00000003134	Tbc1d8	ENSMUST00000195854.1,ENSMUST00000192099.1,ENSMUST00000193823.1,ENSMUST00000192531.5,ENSMUST00000054462.10	nonsense_mediated_decay,retained_intron,protein_coding	0.0830118	0.593563	6.49347e-29	2.22869e-26	0.3724	0.999997	2.27782	6.77119	3.3463e-54	2.83669e-52	0.184778	5.36413	0.266596	0.643694	0.409481	5.49242	0.0275662	0.0969537	0.504189	7.79029	0.0119136	0.194487	0.438792	7.74193	0.0112677	0.0863141	2.60004	7.22982	2.96201e-42	1.54376e-39	0.225348	5.55897	0.213957	1	-0.0671525	7.94142	0.736105	1	2.28615	7.18799	1.68614e-32	3.65037e-30
ENSMUSG00000003135	Cnot11	ENSMUST00000195567.1,ENSMUST00000003219.13,ENSMUST00000161515.7,ENSMUST00000160145.1	retained_intron,protein_coding	0.122923	0.680728	0.0901346	0.161597	0.995758	0.999997	0.333767	4.91854	0.0150467	0.0259578	0.228773	4.9057	0.251316	0.630645	0.398729	5.00027	0.00691059	0.0361509	0.213764	5.18261	0.353884	0.774232	0.405325	5.29555	0.0427268	0.193621	0.32575	5.14323	0.156854	0.253649	0.171069	5.08822	0.343258	1	0.189767	5.35713	0.408805	1	0.320195	5.30817	0.0698357	0.116285
ENSMUSG00000048234	Rnf149	ENSMUST00000195705.1,ENSMUST00000062525.10,ENSMUST00000153381.1,ENSMUST00000195136.1	nonsense_mediated_decay,retained_intron,protein_coding	0.465972	0.998339	0.378986	0.504788	0.703339	0.999997	0.14193	4.05854	0.350438	0.425926	0.0706703	4.0575	0.669521	0.896294	0.195933	4.12064	0.18752	0.364624	0.166132	4.20517	0.481591	0.841296	0.114512	4.16812	0.623238	0.823281	0.240724	4.18539	0.228359	0.343723	0.126434	4.15339	0.414922	1	-0.0524486	4.23605	0.83361	1	0.0405394	4.20549	0.83845	0.882803
ENSMUSG00000050967	Creg2	ENSMUST00000053355.5	protein_coding	0.620428	0.999977	2.85773e-10	4.5286e-09	0.701011	0.999997	-0.965421	7.45195	4.35043e-22	5.69482e-21	0.138084	7.96402	0.288825	0.664988	0.0679454	7.91226	0.557288	0.727163	0.314572	7.05477	0.0703205	0.458215	0.173596	6.9627	0.317856	0.588297	-0.783193	7.65752	8.89824e-07	5.9712e-06	-0.0690334	7.989	0.60866	1	-0.141793	7.10078	0.445686	1	-0.878585	7.55022	3.19583e-08	2.23852e-07
ENSMUSG00000026074	Map4k4	ENSMUST00000192509.5,ENSMUST00000191761.5,ENSMUST00000192194.1,ENSMUST00000191865.1,ENSMUST00000195356.1,ENSMUST00000168431.6,ENSMUST00000191964.1,ENSMUST00000193514.5,ENSMUST00000192884.1,ENSMUST00000195259.5,ENSMUST00000193682.5,ENSMUST00000163854.8,ENSMUST00000191657.1,ENSMUST00000195860.5,ENSMUST00000194163.1,ENSMUST00000195636.5,ENSMUST00000193661.1,ENSMUST00000192355.5	processed_transcript,retained_intron,protein_coding	0.760605	0.999977	6.18517e-05	0.000286969	0.835056	0.999997	-1.20537	6.19675	1.37811e-20	1.60006e-19	-0.0450088	6.67757	0.764604	0.934651	-0.187063	6.58827	0.13635	0.296166	0.157961	5.53908	0.602772	0.897316	0.0336723	5.45952	0.903938	0.967244	-0.992812	6.22401	0.00048651	0.00176584	-0.141259	6.59129	0.322488	1	-0.122723	5.53095	0.70787	1	-0.997341	6.07573	7.6244e-05	0.000269574
ENSMUSG00000026073	Il1r2	ENSMUST00000194913.1,ENSMUST00000027243.12,ENSMUST00000191671.5,ENSMUST00000195770.1	nonsense_mediated_decay,protein_coding	0.00110027	0.0608138	0.446664	0.570556	0.0573725	0.999997	1.06056	-1.44272	0.110534	0.156168	3.8234	0.840176	1.9559e-05	0.00211719	4.97797	1.94705	9.20213e-08	4.30207e-06	1.21614	-0.578986	0.341075	0.76826	1.00587	-0.480657	0.287544	0.558266	-1.67496	1.00594	0.15493	0.251202	1.16166	2.2524	0.175697	1	-0.202032	-0.284746	0.860809	1	-3.01908	1.92898	0.0020919	0.00532029
ENSMUSG00000026072	Il1r1	ENSMUST00000114795.2,ENSMUST00000195402.1,ENSMUST00000027241.10	processed_transcript,protein_coding	0.0953084	0.622646	3.47535e-05	0.000171117	0.854147	0.999997	-2.44769	1.45232	9.38704e-14	6.20453e-13	1.05181	2.80312	4.76589e-07	0.000139653	0.790271	2.60607	0.000320636	0.00359095	1.44434	0.728817	0.0838835	0.48686	1.01063	0.421608	0.112781	0.336312	-1.97713	2.53219	0.000614989	0.00217988	-0.260228	3.04	0.226347	1	-0.444885	0.950162	0.535636	1	-2.19338	2.20806	3.02567e-08	2.13313e-07
ENSMUSG00000026062	Slc9a2	ENSMUST00000192294.1,ENSMUST00000027231.12,ENSMUST00000192345.1	retained_intron,protein_coding	0.334288	0.931875	5.419e-08	5.29189e-07	0.125877	0.999997	1.57177	3.11635	5.97176e-11	2.99162e-10	0.00842093	2.19258	0.986505	1	0.328302	2.37286	0.166785	0.338087	0.208477	3.82078	0.441658	0.821006	-0.150028	3.60818	0.627668	0.825202	1.77558	3.27299	3.98156e-11	5.6709e-10	0.322403	2.36535	0.194515	1	-0.360346	3.72379	0.233648	1	1.06339	3.10185	0.000274606	0.000859487
ENSMUSG00000041945	Mfsd9	ENSMUST00000144385.1,ENSMUST00000039672.5,ENSMUST00000131390.7	nonsense_mediated_decay,retained_intron,protein_coding	0.295143	0.90861	0.321563	0.445729	0.801508	0.999997	0.480168	2.44175	0.0183229	0.031095	-0.0337915	2.20389	0.939292	0.990165	-0.622896	1.89751	0.00565924	0.031169	-0.0279815	2.62498	0.971736	1	-0.958546	2.17961	0.0126134	0.0925419	0.488226	2.39149	0.383565	0.513742	-0.58715	1.93415	0.1872	1	-0.938279	2.18844	0.0505352	1	0.109452	1.64621	0.767192	0.82626
ENSMUSG00000101299	Gm28175	ENSMUST00000189138.1,ENSMUST00000209336.1	lincRNA	0.580595	0.999977	0.0341488	0.0716906	0.36492	0.999997	-1.13174	0.478762	0.00176533	0.00363183	-0.0320851	0.841978	0.919294	0.985585	-0.450864	0.621994	0.178424	0.353581	-0.759358	-0.458134	0.36756	0.782477	-1.42838	-0.780188	0.119949	0.348052	-1.89717	0.34666	0.000223117	0.000881195	-0.412099	0.647595	0.237233	1	-0.651351	-1.10409	0.58876	1	-2.25623	-0.159666	0.000155638	0.000518132
ENSMUSG00000060424	Pantr1	ENSMUST00000176977.7,ENSMUST00000185599.1,ENSMUST00000181660.7,ENSMUST00000078844.7,ENSMUST00000181725.7,ENSMUST00000186656.6,ENSMUST00000176154.2,ENSMUST00000176052.7,ENSMUST00000181593.7,ENSMUST00000180689.7,ENSMUST00000188153.6,ENSMUST00000177136.2	lincRNA	0.0990011	0.632672	0.42169	0.547166	0.944939	0.999997	-0.219246	5.50076	0.0749472	0.11076	-0.306856	5.4642	0.120576	0.468652	-0.486465	5.36434	0.0109142	0.0506014	-0.209016	5.25272	0.331105	0.76058	-0.364263	5.1645	0.0962142	0.306596	-0.112309	5.24594	0.630155	0.735947	-0.178765	5.2406	0.445838	1	-0.15596	5.07159	0.522109	1	-0.11126	5.06518	0.65326	0.732193
ENSMUSG00000045515	Pou3f3	ENSMUST00000054883.3	protein_coding	0.603726	0.999977	0.556781	0.67073	0.095883	0.999997	-0.132747	6.44391	0.366422	0.442242	0.185314	6.64503	0.190488	0.56681	0.0917552	6.5786	0.490353	0.673402	-0.1611	6.26497	0.504697	0.854337	-0.451964	6.10741	0.0147286	0.101962	-0.477935	6.47888	0.022309	0.0505121	-0.0929406	6.67771	0.455708	1	-0.292315	6.04347	0.211263	1	-0.691923	6.29623	2.61692e-05	0.000102122
ENSMUSG00000099784	Dalir	ENSMUST00000188773.1	lincRNA	0.609665	0.999977	0.723881	0.809347	0.635066	0.999997	0.104891	1.56552	0.656022	0.71852	0.232134	1.66691	0.430675	0.764547	0.340468	1.72173	0.224498	0.412258	-0.19822	1.51391	0.703311	0.935355	-0.0200369	1.60224	0.961507	0.990574	-0.311348	1.61067	0.511331	0.634912	0.112009	1.81501	0.710974	1	0.169158	1.50753	0.756399	1	-0.266311	1.72879	0.419332	0.517074
ENSMUSG00000060679	Mrps9	ENSMUST00000185523.6,ENSMUST00000185376.6,ENSMUST00000187414.1,ENSMUST00000188174.6,ENSMUST00000201108.3,ENSMUST00000057208.12,ENSMUST00000202358.1	nonsense_mediated_decay,processed_transcript,retained_intron,protein_coding	0.223868	0.846176	0.558643	0.672399	0.711186	0.999997	0.0743654	4.72383	0.577012	0.64668	0.102345	4.77457	0.510285	0.810946	0.240098	4.84669	0.0763805	0.198161	0.150773	4.82837	0.484605	0.84325	0.411803	4.98319	0.030102	0.157385	0.127381	4.85668	0.493396	0.618978	0.139128	4.8903	0.357208	1	0.259818	5.01592	0.206196	1	0.225103	5.04425	0.157249	0.230766
ENSMUSG00000041907	Gpr45	ENSMUST00000114761.1,ENSMUST00000179766.2,ENSMUST00000179655.1,ENSMUST00000187998.1,ENSMUST00000188621.1	processed_transcript,protein_coding	0.549109	0.999977	0.556569	0.67069	0.422753	0.999997	-0.160595	3.65281	0.344654	0.419765	-0.237288	3.6286	0.201272	0.579084	-0.212771	3.63241	0.25039	0.442648	-0.40582	3.3348	0.159261	0.600439	-0.631078	3.21253	0.052949	0.218244	-0.331075	3.35243	0.172199	0.273281	0.0253787	3.53802	0.898124	1	-0.224705	3.02317	0.521335	1	-0.609814	3.25844	0.0390015	0.0703446
ENSMUSG00000070939	Tgfbrap1	ENSMUST00000186694.6,ENSMUST00000189010.1,ENSMUST00000187872.1,ENSMUST00000187525.1,ENSMUST00000188598.1,ENSMUST00000095014.7,ENSMUST00000190427.6,ENSMUST00000188728.1	retained_intron,protein_coding	0.50188	0.999977	0.111143	0.19235	0.838814	0.999997	-0.280027	5.87955	0.0169498	0.0289533	0.152105	6.12888	0.246523	0.626728	0.170797	6.12913	0.191139	0.369009	0.0813587	5.75773	0.707494	0.936317	0.225712	5.83759	0.211619	0.478684	-0.345519	6.00539	0.0599642	0.115591	0.020025	6.20358	0.890087	1	0.142905	5.85411	0.488094	1	-0.246459	6.06476	0.123398	0.188281
ENSMUSG00000010290	AI597479	ENSMUST00000010434.7	protein_coding	0.807604	0.999977	0.957181	0.970507	0.980526	0.999997	-0.0271972	5.04411	0.827951	0.864954	0.106147	5.14621	0.476394	0.791059	0.0890445	5.12514	0.549622	0.721616	0.0805608	5.05748	0.700949	0.934612	0.110547	5.06782	0.612745	0.816066	-0.0465937	5.1433	0.805634	0.870795	-0.0158451	5.18441	0.921629	1	0.0274829	5.09412	0.911789	1	-0.0269336	5.13164	0.889506	0.921027
ENSMUSG00000008136	Fhl2	ENSMUST00000185893.1,ENSMUST00000187357.1,ENSMUST00000008280.13	protein_coding	0.662664	0.999977	0.00151419	0.00484594	0.948302	0.999997	-0.752934	5.15734	4.85147e-10	2.21799e-09	-0.152181	5.42417	0.284608	0.661296	-0.179989	5.39892	0.168087	0.340088	-0.223905	4.58833	0.355809	0.774927	-0.170555	4.60775	0.534904	0.764976	-0.82099	4.98764	7.59908e-05	0.000335981	-0.02705	5.34562	0.854908	1	0.049398	4.50216	0.872998	1	-0.755748	4.97664	0.00305493	0.00747763
ENSMUSG00000066877	Nck2	ENSMUST00000086421.8,ENSMUST00000136648.7,ENSMUST00000114744.2,ENSMUST00000124817.1,ENSMUST00000187435.6,ENSMUST00000202540.1	processed_transcript,protein_coding	0.96357	0.999977	0.0904069	0.161982	0.487356	0.999997	0.32863	4.90702	0.0442347	0.069056	-0.0354079	4.74456	0.840174	0.960312	-0.0472736	4.72672	0.747205	0.858705	-0.26923	4.89554	0.235424	0.69148	-0.00022161	5.03515	1	1	0.0993431	4.75439	0.632178	0.737646	-0.0112648	4.72523	0.943898	1	0.268612	4.90319	0.246802	1	0.358587	4.878	0.0618545	0.104819
ENSMUSG00000057363	Uxs1	ENSMUST00000126008.7,ENSMUST00000134860.7,ENSMUST00000076997.12,ENSMUST00000136704.1,ENSMUST00000139451.7,ENSMUST00000136179.7,ENSMUST00000153317.5,ENSMUST00000128261.1	nonsense_mediated_decay,processed_transcript,protein_coding	0.176017	0.780814	0.00501636	0.0138629	0.728848	0.999997	0.409966	5.70147	0.000302878	0.000704013	-0.000304056	5.51165	0.994879	1	0.214163	5.62747	0.0650236	0.177534	-0.0328228	5.85316	0.866111	0.983451	0.0823685	5.91244	0.658792	0.843234	0.381476	5.68718	0.033946	0.0720494	0.215541	5.62467	0.110471	1	0.113195	5.88574	0.581805	1	0.256082	5.83054	0.0974448	0.154315
ENSMUSG00000100701	Gm19587	ENSMUST00000191395.1	processed_pseudogene	0.43454	0.985471	0.434489	0.558929	0.11389	0.999997	0.240942	0.440291	0.594029	0.663111	-0.358127	0.155068	0.239119	0.620338	-0.32211	0.166685	0.309922	0.507592	-0.00903729	0.572377	1	1	0.601885	0.907622	0.200512	0.46492	0.575555	0.252583	0.126971	0.214083	0.0365292	0.0224092	0.965562	1	0.613828	0.870325	0.194152	1	1.12744	0.615537	0.000928019	0.00256161
ENSMUSG00000041763	Tpp2	ENSMUST00000190401.6,ENSMUST00000189388.6,ENSMUST00000188313.6,ENSMUST00000190207.1,ENSMUST00000186441.1,ENSMUST00000186028.1,ENSMUST00000087933.9,ENSMUST00000187115.1,ENSMUST00000185579.6,ENSMUST00000188302.6	nonsense_mediated_decay,processed_transcript,retained_intron,protein_coding	0.168707	0.76681	0.803068	0.8649	0.943599	0.999997	-0.0583325	6.54691	0.640947	0.705458	0.117319	6.67377	0.450994	0.774139	0.301108	6.77505	0.0117852	0.0531883	0.0646302	6.53225	0.751174	0.952016	0.245368	6.63394	0.205197	0.470001	-0.107857	6.64425	0.559809	0.676714	0.185097	6.81986	0.202238	1	0.179321	6.64114	0.380559	1	-0.135789	6.81258	0.409107	0.507354
ENSMUSG00000026049	Tex30	ENSMUST00000127923.7,ENSMUST00000147661.7,ENSMUST00000133677.7,ENSMUST00000125540.1,ENSMUST00000152239.7,ENSMUST00000143327.1,ENSMUST00000156392.7,ENSMUST00000128190.7,ENSMUST00000129702.1,ENSMUST00000149502.7,ENSMUST00000150911.7,ENSMUST00000027215.11,ENSMUST00000147571.7	protein_coding	0.0389079	0.434188	0.450365	0.574156	0.826796	0.999997	0.338924	1.40411	0.222417	0.287353	1.07139	1.95321	0.0189624	0.190599	1.10101	1.95971	1.68821e-05	0.000340839	0.68425	1.99859	0.175324	0.623335	0.886998	2.14498	0.0530659	0.21841	-0.0261159	2.28233	0.969249	0.981454	0.0295391	2.32778	0.941506	1	0.196162	2.35098	0.689608	1	0.123109	2.38038	0.748543	0.811081
ENSMUSG00000026047	Kdelc1	ENSMUST00000065767.8,ENSMUST00000149665.1,ENSMUST00000152643.1,ENSMUST00000027213.13,ENSMUST00000141125.7	nonsense_mediated_decay,retained_intron,protein_coding	0.241344	0.865712	0.769673	0.842342	0.338428	0.999997	-0.123758	1.41168	0.647237	0.711056	-0.0391785	1.46279	0.908982	0.983743	-0.537884	1.20124	0.0510651	0.149329	-0.729997	0.996667	0.166139	0.610961	-0.616956	1.01129	0.177793	0.436627	-0.817498	1.14185	0.0959581	0.170087	-0.495966	1.23018	0.163611	1	0.114189	0.676296	0.857077	1	-0.234226	0.846456	0.56664	0.655683
ENSMUSG00000041684	Bivm	ENSMUST00000114709.2,ENSMUST00000129068.1,ENSMUST00000138521.7,ENSMUST00000186280.1,ENSMUST00000035991.7,ENSMUST00000155917.7	processed_transcript,protein_coding	0.0325759	0.404954	0.755194	0.832892	0.826617	0.999997	0.041875	4.60218	0.777657	0.823416	0.290628	4.78274	0.0791904	0.388412	0.448023	4.87199	0.00195188	0.0143142	0.194756	4.71692	0.38545	0.791195	0.319241	4.78731	0.160275	0.409624	-0.0479941	4.8513	0.797813	0.864981	0.158885	4.98324	0.294221	1	0.123532	4.84871	0.598101	1	-0.108244	4.97711	0.568394	0.65728
ENSMUSG00000026048	Ercc5	ENSMUST00000139510.7,ENSMUST00000137380.7,ENSMUST00000027214.3,ENSMUST00000188376.1,ENSMUST00000145406.1,ENSMUST00000131177.7,ENSMUST00000155862.1	processed_transcript,retained_intron,protein_coding	0.0891338	0.607099	0.955424	0.969269	0.883156	0.999997	-0.00168861	4.64657	1	1	0.537285	5.0042	0.0156752	0.17355	0.61966	5.04827	0.00035711	0.00389949	0.753068	5.10109	0.01582	0.228797	0.789092	5.12182	0.00333727	0.0395304	0.218378	5.29636	0.483085	0.609397	0.083628	5.25342	0.708672	1	0.0330433	5.38416	0.920526	1	0.145485	5.33851	0.568753	0.657533
ENSMUSG00000056870	Gulp1	ENSMUST00000162600.1,ENSMUST00000161066.7,ENSMUST00000159555.7,ENSMUST00000161793.1,ENSMUST00000074525.9,ENSMUST00000160854.7	nonsense_mediated_decay,processed_transcript,protein_coding	0.618602	0.999977	0.00721929	0.0189427	0.0462026	0.999997	-1.11845	1.73691	1.94008e-05	5.29701e-05	-0.208735	2.04942	0.453472	0.776215	0.115194	2.22014	0.661748	0.802699	1.11887	1.71921	0.0184767	0.247414	1.12923	1.76813	0.014977	0.102786	0.202417	2.01922	0.591209	0.703373	0.326249	2.12858	0.265334	1	0.00358784	2.10288	1	1	-0.139172	2.19204	0.717798	0.786303
ENSMUSG00000026043	Col3a1	ENSMUST00000186021.1,ENSMUST00000185687.1,ENSMUST00000190943.1,ENSMUST00000123204.1,ENSMUST00000087883.12,ENSMUST00000129611.1,ENSMUST00000189818.1	processed_transcript,retained_intron,protein_coding	0.252579	0.87179	0.000642334	0.00227451	0.733792	0.999997	-3.09187	0.860837	3.13477e-14	2.16982e-13	-0.709889	1.21212	0.177	0.550821	-1.21597	1.00641	0.00030293	0.00342397	-0.624638	-1.36715	0.635369	0.910546	-1.98395	-1.78275	0.0592689	0.23245	-3.04274	0.277358	0.00697678	0.0185159	-0.516585	0.664556	0.334747	1	-1.26926	-2.00992	0.486168	1	-3.95934	-0.304994	2.09989e-08	1.51459e-07
ENSMUSG00000025995	Wdr75	ENSMUST00000135662.7,ENSMUST00000142145.1,ENSMUST00000186651.1,ENSMUST00000027139.14,ENSMUST00000186308.1,ENSMUST00000146602.1,ENSMUST00000147308.1,ENSMUST00000154436.7,ENSMUST00000143737.7	processed_transcript,retained_intron,protein_coding	0.481299	0.999977	0.3927	0.518588	0.978365	0.999997	0.164923	4.68866	0.303708	0.376644	-0.142822	4.5536	0.350166	0.715276	0.0715435	4.66396	0.654002	0.796839	-0.077354	4.70637	0.757481	0.954461	0.110521	4.80645	0.640478	0.833284	0.234907	4.58574	0.291078	0.414832	0.215674	4.60391	0.202358	1	0.185848	4.7577	0.459739	1	0.181423	4.76893	0.357663	0.455396
ENSMUSG00000084817	Gm5526	ENSMUST00000153604.1	processed_pseudogene	0.42273	0.976936	0.0111708	0.0274913	0.232257	0.999997	1.2408	1.53008	5.98571e-05	0.000153314	0.581953	1.21872	0.135934	0.493135	0.499568	1.15609	0.142035	0.304122	-0.337032	1.88025	0.487677	0.84487	-0.503299	1.78212	0.259689	0.530594	0.323237	1.56863	0.507488	0.631421	-0.0814222	1.39698	0.83404	1	-0.172401	1.63615	0.75063	1	0.212433	1.44341	0.641435	0.722102
ENSMUSG00000025993	Slc40a1	ENSMUST00000187406.6,ENSMUST00000188252.6,ENSMUST00000027137.10,ENSMUST00000187420.6,ENSMUST00000186804.1,ENSMUST00000186822.1,ENSMUST00000191247.6,ENSMUST00000186755.1	processed_transcript,retained_intron,protein_coding	0.755045	0.999977	0.0168534	0.0392716	0.20938	0.999997	-1.6227	1.42805	1.7556e-08	6.82453e-08	-0.351825	1.77913	0.292228	0.668982	-0.42245	1.73499	0.0722889	0.191033	-0.477235	0.180229	0.589741	0.890433	-1.81267	-0.323268	0.010678	0.0837571	-1.76191	1.1067	0.0351371	0.0742082	-0.071566	1.591	0.841718	1	-1.3364	-0.560874	0.220351	1	-3.06422	0.809937	1.91659e-10	1.95436e-09
ENSMUSG00000041144	Dnah7b	ENSMUST00000185557.1,ENSMUST00000185879.1,ENSMUST00000187548.1,ENSMUST00000188209.1,ENSMUST00000190792.1,ENSMUST00000069293.8	nonsense_mediated_decay,processed_transcript,retained_intron,protein_coding	0.349662	0.943123	0.0033545	0.00974138	0.591804	0.999997	-1.68389	0.772248	2.29487e-07	7.917e-07	-0.428362	1.06538	0.0876499	0.406663	-0.708126	0.931009	0.0132836	0.0580877	-0.293223	-0.380152	0.712088	0.937986	-1.2727	-0.810649	0.186184	0.447324	-1.56324	0.439122	0.00452061	0.0127161	-0.278343	0.750574	0.340384	1	-0.967595	-0.907474	0.408716	1	-2.30596	0.00416124	0.00192745	0.00494496
ENSMUSG00000101262	Gm8326	ENSMUST00000188705.1	processed_pseudogene	0.0525091	0.491534	0.511003	0.62967	0.257141	0.999997	-0.267161	1.68318	0.319041	0.392855	-0.450147	1.58163	0.108735	0.446751	-0.857807	1.39364	0.00220727	0.0156969	-0.138821	1.42357	0.850094	0.978013	-0.0318396	1.50116	0.943534	0.983136	0.0294849	1.34586	0.922592	0.951393	-0.405244	1.19819	0.165654	1	0.105262	1.40282	0.886642	1	0.534924	1.23077	0.117408	0.180821
ENSMUSG00000025986	Slc39a10	ENSMUST00000185520.1,ENSMUST00000141226.2,ENSMUST00000027131.5,ENSMUST00000186852.1	retained_intron,protein_coding	0.0106982	0.240488	0.00425052	0.0120155	0.966661	0.999997	-0.756175	8.56659	7.45071e-09	3.0111e-08	-0.545441	8.63878	5.31326e-05	0.00450411	-0.67778	8.56692	0.000133476	0.00181301	-0.596575	7.80702	0.00117202	0.0512193	-0.64334	7.77865	0.0183751	0.115817	-0.801403	8.00917	1.5861e-06	1.01177e-05	-0.132505	8.31694	0.479711	1	-0.0477297	7.48555	0.854632	1	-0.736962	7.898	0.0104706	0.0222875
ENSMUSG00000100213	Gm28151	ENSMUST00000189404.1	lincRNA	0.894441	0.999977	0.180267	0.283167	0.961342	0.999997	-1.01264	0.223219	0.0638408	0.096082	-0.130145	0.487361	0.759152	0.933483	0.124787	0.621043	0.700298	0.828461	-0.2215	-0.441037	0.81997	0.972171	0.2549	-0.215476	0.808558	0.925794	-1.02654	0.109611	0.164938	0.264029	0.263139	0.561249	0.46749	1	0.462909	-0.291751	0.65016	1	-0.835599	0.3578	0.113112	0.175221
ENSMUSG00000100033	Gm8337	ENSMUST00000187358.1	processed_pseudogene	0.030426	0.395341	0.586914	0.696982	0.541881	0.999997	-0.211179	2.32259	0.430979	0.507957	-0.656887	2.10516	0.0215107	0.204664	-0.803709	2.03313	0.00531001	0.0297344	-0.161477	2.12265	0.694334	0.932137	-0.365317	1.99496	0.27881	0.550115	0.296768	1.92104	0.470082	0.597992	-0.146568	1.72605	0.649534	1	-0.204014	1.93703	0.634178	1	0.20789	1.72999	0.535165	0.627257
ENSMUSG00000026109	Tmeff2	ENSMUST00000186103.6,ENSMUST00000114565.7,ENSMUST00000139157.7,ENSMUST00000081851.3	processed_transcript,protein_coding	0.12388	0.683344	1.19897e-05	6.59576e-05	0.506725	0.999997	-0.799701	5.87357	1.1221e-06	3.57326e-06	-0.29582	6.08267	0.0237932	0.215455	-0.28719	6.07724	0.0318015	0.107324	-0.0255689	5.38307	0.901567	0.990773	-0.0609448	5.35609	0.760738	0.89838	-0.519464	5.68932	0.00407424	0.0115988	0.00960815	5.95541	0.94609	1	-0.0368478	5.34176	0.861272	1	-0.592024	5.66629	0.00040516	0.00121799
ENSMUSG00000045954	Sdpr	ENSMUST00000051572.7	protein_coding	0.0315808	0.400805	9.74072e-08	8.99419e-07	0.351637	0.999997	-2.35011	2.0986	1.73972e-12	1.02176e-11	0.675873	3.20452	0.00390662	0.0784223	0.953561	3.38619	4.92542e-06	0.000127879	1.43326	1.43608	0.0128404	0.202571	1.55352	1.5817	0.0068564	0.0628965	-1.53679	2.90396	1.04378e-05	5.6119e-05	0.278733	3.60046	0.237166	1	0.117311	1.95938	0.830162	1	-1.70916	3.10976	1.2356e-06	6.3411e-06
ENSMUSG00000026107	Nabp1	ENSMUST00000188051.6,ENSMUST00000190103.6,ENSMUST00000186684.6,ENSMUST00000185534.1,ENSMUST00000189542.6,ENSMUST00000188204.6,ENSMUST00000186003.6,ENSMUST00000185961.1,ENSMUST00000027279.11,ENSMUST00000188303.1	nonsense_mediated_decay,retained_intron,protein_coding	0.380518	0.957041	0.222528	0.33416	0.809607	0.999997	-0.667759	3.05159	0.00190684	0.00390298	-0.463696	3.11522	0.321439	0.69146	-0.68314	3.0042	0.0051753	0.0291891	-0.181364	2.53416	0.749112	0.950747	-0.834366	2.23069	0.0167532	0.109409	-0.393156	2.69433	0.541806	0.661371	-0.216482	2.79886	0.640216	1	-0.652604	2.13186	0.211259	1	-0.849144	2.31672	0.00844641	0.0184019
ENSMUSG00000018417	Myo1b	ENSMUST00000126657.1,ENSMUST00000145367.1,ENSMUST00000018561.13,ENSMUST00000151525.7,ENSMUST00000136273.1,ENSMUST00000114537.8,ENSMUST00000140731.7,ENSMUST00000144694.1,ENSMUST00000135125.7,ENSMUST00000136701.1,ENSMUST00000123299.1,ENSMUST00000126952.1,ENSMUST00000140930.1,ENSMUST00000114541.7,ENSMUST00000046390.13	processed_transcript,retained_intron,protein_coding	8.97816e-05	0.0125492	6.33411e-09	7.63784e-08	0.212516	0.999997	0.986933	6.48118	3.78816e-19	3.937e-18	-0.533507	5.6562	0.000133553	0.00862094	-0.641745	5.5956	1.34722e-05	0.000285084	-0.194145	6.76421	0.331103	0.76058	-0.249365	6.72793	0.120418	0.348668	1.32828	6.18487	2.35002e-12	4.10291e-11	-0.107615	5.35312	0.511482	1	-0.0565439	6.63882	0.772695	1	1.36169	6.10066	1.06223e-14	2.13843e-13
ENSMUSG00000062939	Stat4	ENSMUST00000027277.6,ENSMUST00000168302.7,ENSMUST00000187554.1,ENSMUST00000187053.1	retained_intron,protein_coding	0.309563	0.916895	0.0299785	0.0643173	0.0564675	0.999997	-1.25125	0.596693	0.00131386	0.00276446	-0.285382	0.854914	0.388002	0.740636	-0.74191	0.635656	0.0182621	0.0728199	0.243151	0.0375261	0.808714	0.969471	0.954736	0.439713	0.156913	0.404633	-0.703726	0.505257	0.212286	0.32379	-0.456248	0.536504	0.164061	1	0.708009	0.48504	0.330152	1	0.427007	0.497902	0.398189	0.496483
ENSMUSG00000026104	Stat1	ENSMUST00000186186.1,ENSMUST00000186857.6,ENSMUST00000186057.6,ENSMUST00000185743.1,ENSMUST00000189336.1,ENSMUST00000070968.13,ENSMUST00000186574.6,ENSMUST00000189075.1,ENSMUST00000189244.6,ENSMUST00000188681.6,ENSMUST00000191435.6,ENSMUST00000189347.6	nonsense_mediated_decay,retained_intron,protein_coding	0.590661	0.999977	0.0918721	0.164251	0.743675	0.999997	-0.533386	2.71074	0.00347375	0.00675361	0.0267849	2.97918	0.915624	0.985326	-0.221219	2.83269	0.302747	0.500471	-0.265333	2.25865	0.493739	0.84758	-0.427953	2.1596	0.261477	0.532644	-0.827613	2.64469	0.00952313	0.0242991	-0.246858	2.87587	0.310558	1	-0.165428	2.04149	0.704806	1	-0.763166	2.4058	0.0259864	0.0493362
ENSMUSG00000026103	Gls	ENSMUST00000138906.7,ENSMUST00000126221.1,ENSMUST00000142976.1,ENSMUST00000151694.1,ENSMUST00000148917.1,ENSMUST00000129107.1,ENSMUST00000123324.7,ENSMUST00000139273.7,ENSMUST00000114513.8,ENSMUST00000114510.7,ENSMUST00000155587.7,ENSMUST00000147825.7,ENSMUST00000136654.1,ENSMUST00000145514.7,ENSMUST00000114512.7,ENSMUST00000114509.7,ENSMUST00000156887.7	processed_transcript,retained_intron,protein_coding	0.931042	0.999977	7.57757e-06	4.38633e-05	0.72807	0.999997	-0.672974	8.39692	2.13249e-12	1.24053e-11	-0.0154377	8.71481	0.892577	0.977839	-0.0478997	8.68605	0.664537	0.804419	-0.1092	7.93749	0.524426	0.863792	-0.180627	7.89202	0.300505	0.571756	-0.763578	8.35115	8.405e-07	5.67539e-06	-0.0315791	8.69415	0.801748	1	-0.0729292	7.84266	0.703699	1	-0.827684	8.29276	2.37441e-07	1.40507e-06
ENSMUSG00000002881	Nab1	ENSMUST00000167732.1,ENSMUST00000069792.13,ENSMUST00000186764.6,ENSMUST00000170269.1,ENSMUST00000168082.1	processed_transcript,retained_intron,protein_coding	0.81293	0.999977	5.73236e-13	1.55425e-11	0.907144	0.999997	-1.6226	4.94922	5.914e-36	1.85349e-34	-0.12281	5.49142	0.423607	0.759827	-0.0852035	5.50202	0.480002	0.66526	-0.239209	3.77541	0.450828	0.825808	-0.14146	3.81832	0.534808	0.764976	-1.72213	4.81046	2.52412e-10	3.18275e-09	0.0387644	5.45908	0.796434	1	0.0958316	3.70457	0.763285	1	-1.68958	4.84527	2.94433e-22	1.71788e-20
ENSMUSG00000043015	Nemp2	ENSMUST00000190452.6,ENSMUST00000190108.6,ENSMUST00000165859.7,ENSMUST00000191076.1,ENSMUST00000188507.6,ENSMUST00000185790.6,ENSMUST00000185483.6,ENSMUST00000186903.6	nonsense_mediated_decay,processed_transcript,retained_intron,protein_coding	0.808284	0.999977	0.0105745	0.0262303	0.654597	0.999997	-1.67954	0.176806	0.00111257	0.00236854	-0.19637	0.541363	0.62512	0.8766	0.12824	0.715681	0.77921	0.879922	-0.409494	-0.944241	0.650421	0.917601	-0.61895	-1.10151	0.483494	0.728451	-1.8762	0.00416651	0.000967918	0.00326475	0.325469	0.629417	0.441265	1	-0.210882	-1.2166	0.865075	1	-2.4087	0.156668	0.000214792	0.000691186
ENSMUSG00000041439	Mfsd6	ENSMUST00000147421.1,ENSMUST00000149887.1,ENSMUST00000147758.7,ENSMUST00000156876.7,ENSMUST00000087701.3,ENSMUST00000188126.1	processed_transcript,retained_intron,protein_coding	0.230483	0.854638	0.00468345	0.0130722	0.880626	0.999997	-0.411345	7.07201	2.76188e-05	7.37759e-05	-0.104555	7.23275	0.362969	0.723053	-0.218497	7.16065	0.0804238	0.205022	-0.049948	6.80102	0.771749	0.959128	-0.109556	6.76128	0.502046	0.741897	-0.351238	6.99723	0.0211254	0.0482593	-0.113372	7.13332	0.391004	1	-0.0607102	6.73799	0.739651	1	-0.320638	6.89419	0.0458824	0.0811331
ENSMUSG00000026102	Inpp1	ENSMUST00000159607.1,ENSMUST00000027271.8,ENSMUST00000162351.1,ENSMUST00000162576.7,ENSMUST00000177279.7,ENSMUST00000159725.1	nonsense_mediated_decay,retained_intron,protein_coding	0.826365	0.999977	0.566711	0.679223	0.0322307	0.999997	0.0970562	4.94192	0.494389	0.570576	-0.0643283	4.88322	0.707722	0.910418	-0.111872	4.84605	0.388997	0.586355	-0.74097	4.59867	0.00336703	0.0961073	-0.601635	4.65101	0.00386127	0.0433992	-0.568475	4.58111	0.0179981	0.0421414	-0.0469696	4.83392	0.775985	1	0.138322	4.29289	0.591487	1	-0.407826	4.59316	0.0196603	0.0386919
ENSMUSG00000041426	Hibch	ENSMUST00000161552.1,ENSMUST00000159352.7,ENSMUST00000159431.1,ENSMUST00000162609.1,ENSMUST00000161125.7,ENSMUST00000044478.6,ENSMUST00000186922.1	processed_transcript,retained_intron,protein_coding	0.0896065	0.608347	0.00119866	0.00395703	0.425942	0.999997	-1.03528	3.49586	4.84782e-09	2.00113e-08	-0.343582	3.74486	0.0649301	0.354558	-0.617807	3.6032	0.00393465	0.0240106	0.122008	2.93338	0.750917	0.951802	-0.100695	2.80347	0.766998	0.902748	-0.559328	3.32557	0.0780904	0.144029	-0.272803	3.46187	0.228459	1	-0.226476	2.86219	0.558725	1	-0.530189	3.05959	0.0923398	0.147325
ENSMUSG00000043629	1700019D03Rik	ENSMUST00000190831.6,ENSMUST00000190726.1,ENSMUST00000191441.1,ENSMUST00000186266.1,ENSMUST00000114492.7,ENSMUST00000050567.10,ENSMUST00000114493.1	protein_coding	0.978301	0.999977	0.000613585	0.0021826	0.899857	0.999997	-1.22243	2.7301	1.36054e-07	4.81406e-07	-0.0456981	3.18507	0.879472	0.974226	-0.0635789	3.16577	0.772071	0.87547	-0.174831	1.88488	0.677549	0.926112	0.0229138	1.97052	0.96435	0.991406	-1.34877	2.66897	0.000716612	0.00249423	-0.0157233	3.1593	0.962551	1	0.20058	1.89135	0.618763	1	-1.16227	2.67692	5.08433e-05	0.000186855
ENSMUSG00000026098	Pms1	ENSMUST00000133358.1,ENSMUST00000126590.1,ENSMUST00000135246.7,ENSMUST00000142922.1,ENSMUST00000128337.7,ENSMUST00000126412.1,ENSMUST00000188890.1,ENSMUST00000027267.13	processed_transcript,retained_intron,protein_coding	0.265137	0.882295	2.45986e-06	1.60702e-05	0.735933	0.999997	-0.912761	4.02362	8.75211e-10	3.90116e-09	-0.233844	4.29521	0.133111	0.488944	-0.243745	4.27946	0.135076	0.294103	-0.413306	3.26144	0.157259	0.598642	-0.316481	3.29701	0.203896	0.468644	-1.08439	3.746	2.69364e-06	1.64766e-05	-0.00902068	4.18817	0.960806	1	0.0928153	3.1059	0.774099	1	-0.998945	3.74798	2.53899e-06	1.21899e-05
ENSMUSG00000026097	Ormdl1	ENSMUST00000027266.3,ENSMUST00000135746.7	retained_intron,protein_coding	0.909536	0.999977	0.728405	0.81292	0.322642	0.999997	0.105347	2.37245	0.717888	0.772393	0.0231393	2.35958	0.942432	0.991104	-0.103226	2.27963	0.720801	0.841292	-0.196976	2.30557	0.633616	0.910479	-0.766876	2.01789	0.0596285	0.233211	-0.115582	2.29546	0.756836	0.835047	-0.124634	2.31083	0.672632	1	-0.573558	1.93621	0.176084	1	-0.577799	1.97743	0.119874	0.183813
ENSMUSG00000026096	Osgepl1	ENSMUST00000114484.7,ENSMUST00000153939.1,ENSMUST00000135786.7,ENSMUST00000151296.7,ENSMUST00000135614.7,ENSMUST00000027265.9,ENSMUST00000150115.1	nonsense_mediated_decay,processed_transcript,retained_intron,protein_coding	0.149431	0.73262	0.905257	0.935811	0.979301	0.999997	0.0119461	3.30847	0.939508	0.955711	0.335882	3.52759	0.0968794	0.423776	0.451385	3.59091	0.00451964	0.0266445	0.355534	3.50734	0.312344	0.747399	0.525801	3.61368	0.0305668	0.158722	0.0362961	3.65368	0.905974	0.94039	0.11749	3.7224	0.531043	1	0.167008	3.72594	0.608892	1	0.0675616	3.78444	0.729925	0.796611
ENSMUSG00000026095	Asnsd1	ENSMUST00000136468.1,ENSMUST00000154402.2,ENSMUST00000123519.8,ENSMUST00000147021.8,ENSMUST00000027264.9	nonsense_mediated_decay,retained_intron,protein_coding	0.692098	0.999977	0.86686	0.909314	0.308178	0.999997	0.0386657	1.47781	0.915496	0.936936	0.245092	1.62163	0.34161	0.706857	0.157302	1.55898	0.522242	0.698982	0.19362	1.59373	0.68749	0.929778	-0.402982	1.27347	0.329192	0.599119	-0.0207925	1.6904	0.98709	0.992876	-0.0866454	1.67951	0.724383	1	-0.604846	1.38372	0.201499	1	-0.543468	1.39035	0.0908207	0.145247
ENSMUSG00000096141	Dnah7a	ENSMUST00000189677.1,ENSMUST00000094964.6	processed_transcript,protein_coding	0.496479	0.999977	0.236426	0.350688	0.236067	0.999997	-0.700445	0.968227	0.102302	0.145708	-0.579392	0.95055	0.107234	0.443433	-0.472542	0.993009	0.176073	0.350304	-0.139036	0.499697	0.835628	0.976447	-1.22487	-0.00875102	0.14541	0.388396	-0.253518	0.578676	0.627898	0.73454	0.10539	0.736252	0.729117	1	-1.08864	-0.0437938	0.206761	1	-1.47541	0.294585	0.0327981	0.0604895
ENSMUSG00000042807	Hecw2	ENSMUST00000087659.10,ENSMUST00000120904.7,ENSMUST00000146850.1,ENSMUST00000152870.1,ENSMUST00000150677.7,ENSMUST00000097741.2	processed_transcript,retained_intron,protein_coding	0.00489539	0.152691	0.119372	0.203515	0.461549	0.999997	-0.325827	7.17236	0.00660107	0.0121648	-0.510102	7.08492	0.00165085	0.0449338	-0.528742	7.06559	5.66183e-05	0.000905379	-0.200693	6.8676	0.326703	0.757952	-0.236686	6.84177	0.196724	0.460322	-0.00894926	6.81448	0.967108	0.980204	-0.0181656	6.83729	0.915836	1	-0.03696	6.74821	0.859439	1	-0.0486278	6.77326	0.786283	0.841285
ENSMUSG00000041303	Gtf3c3	ENSMUST00000041638.7,ENSMUST00000189906.1,ENSMUST00000190419.1	retained_intron,protein_coding	0.699779	0.999977	0.362212	0.487615	0.588177	0.999997	-0.31884	5.37091	0.0480752	0.0743995	-0.0536413	5.51958	0.768459	0.936134	-0.24439	5.4056	0.208277	0.391358	-0.151506	5.0933	0.662789	0.92184	-0.662176	4.83232	0.0138145	0.0982796	-0.417047	5.27989	0.20731	0.317681	-0.189906	5.40697	0.397267	1	-0.510748	4.77838	0.142479	1	-0.753147	4.95446	0.00657698	0.0147964
ENSMUSG00000073678	Pgap1	ENSMUST00000097739.4,ENSMUST00000189506.1,ENSMUST00000187949.1,ENSMUST00000185817.1	retained_intron,protein_coding	0.699795	0.999977	0.602837	0.710539	0.288484	0.999997	-0.139875	6.22862	0.263009	0.332445	-0.180612	6.22488	0.330742	0.698513	-0.0735066	6.2735	0.68456	0.818031	-0.385463	5.9297	0.0989199	0.516949	-0.547476	5.84254	0.0016394	0.0242074	-0.33761	5.96235	0.166913	0.266577	0.108098	6.20189	0.608445	1	-0.162844	5.66046	0.475204	1	-0.629454	5.94526	0.00240221	0.00603425
ENSMUSG00000025982	Sf3b1	ENSMUST00000190175.1,ENSMUST00000027127.13,ENSMUST00000188419.1,ENSMUST00000189051.1,ENSMUST00000187500.6,ENSMUST00000191303.1,ENSMUST00000188859.6,ENSMUST00000185429.1	nonsense_mediated_decay,processed_transcript,retained_intron,protein_coding	0.16627	0.762988	0.579322	0.689931	0.982847	0.999997	0.0855399	8.00895	0.374116	0.450309	0.172598	8.09643	0.354447	0.718434	0.324596	8.17921	0.012262	0.0546046	0.142213	8.11153	0.44489	0.822838	0.307191	8.20594	0.0474953	0.205458	0.0584646	8.17094	0.777998	0.849971	0.15357	8.24787	0.398154	1	0.163569	8.24404	0.380247	1	0.0470254	8.31524	0.755121	0.816447
ENSMUSG00000025981	Coq10b	ENSMUST00000027125.6,ENSMUST00000185474.1,ENSMUST00000185918.1,ENSMUST00000087617.10	retained_intron,protein_coding	0.988158	0.999977	0.201223	0.309228	0.544852	0.999997	0.395821	4.59172	0.00862477	0.0155222	-0.0186026	4.39971	0.922989	0.986579	0.0237848	4.41311	0.905881	0.955879	0.10635	4.82098	0.741506	0.949184	-0.265811	4.60709	0.385822	0.651854	0.526455	4.6488	0.0809035	0.148297	0.0434773	4.41493	0.841775	1	-0.373963	4.6792	0.28928	1	0.0822186	4.44875	0.786358	0.841301
ENSMUSG00000025980	Hspd1	ENSMUST00000127861.7,ENSMUST00000027123.14,ENSMUST00000144077.2	protein_coding	0.0783379	0.581726	0.0309291	0.0659946	0.848978	0.999997	0.285708	6.96196	0.00845661	0.0152383	-0.233275	6.71414	0.0753751	0.379865	-0.270759	6.68422	0.0250293	0.0908702	-0.274897	6.92518	0.119094	0.549856	-0.206517	6.95486	0.19807	0.46177	0.248049	6.71248	0.126488	0.213396	-0.0363313	6.59328	0.787183	1	0.0673923	6.82372	0.710618	1	0.326372	6.7163	0.0233807	0.0450353
ENSMUSG00000073676	Hspe1	ENSMUST00000075242.6,ENSMUST00000134628.1	retained_intron,protein_coding	0.993	0.999977	1.97256e-11	3.9654e-10	0.515265	0.999997	1.14175	5.25055	4.52892e-21	5.47988e-20	0.0203819	4.61594	0.905653	0.982677	0.00536635	4.597	0.981425	0.994779	-0.189208	5.58966	0.346836	0.771282	-0.215724	5.56845	0.210831	0.477362	0.937557	5.13533	1.11991e-06	7.37106e-06	-0.0136859	4.61947	0.938451	1	-0.0279989	5.4801	0.893562	1	0.899155	5.09728	4.79665e-07	2.68491e-06
ENSMUSG00000025979	Mob4	ENSMUST00000027122.13,ENSMUST00000162364.7,ENSMUST00000159311.7,ENSMUST00000162553.1,ENSMUST00000162930.7,ENSMUST00000159743.1,ENSMUST00000161122.1,ENSMUST00000187422.1	nonsense_mediated_decay,retained_intron,protein_coding	0.837393	0.999977	0.8095	0.870228	0.349705	0.999997	-0.0681428	6.18362	0.556894	0.628589	-0.0161936	6.23764	0.928704	0.987326	0.0891381	6.28856	0.507778	0.68644	-0.211323	6.01057	0.300999	0.738612	-0.311198	5.95114	0.149725	0.394409	-0.259795	6.08178	0.239673	0.356683	0.10692	6.2865	0.545799	1	-0.101105	5.85504	0.674877	1	-0.492708	6.08438	0.0153983	0.0312813
ENSMUSG00000025978	Rftn2	ENSMUST00000133294.1,ENSMUST00000132055.7,ENSMUST00000027121.14,ENSMUST00000114428.2,ENSMUST00000141107.1	nonsense_mediated_decay,processed_transcript,protein_coding	0.601458	0.999977	4.94448e-19	4.29498e-17	0.191683	0.999997	-2.86928	4.16909	1.69252e-60	2.00144e-58	-0.183619	4.88379	0.205578	0.584733	-0.261658	4.83241	0.0493567	0.145577	0.0522847	2.15468	0.932004	0.995881	-0.688803	1.75653	0.147811	0.391853	-2.5997	4.03096	3.60525e-22	2.53665e-20	-0.077117	4.76647	0.595249	1	-0.735581	1.83078	0.137419	1	-3.2875	3.85918	8.27837e-19	3.0258e-17
ENSMUSG00000046994	Mars2	ENSMUST00000061334.9	protein_coding	0.222364	0.844106	0.00777459	0.0201375	0.214705	0.999997	-0.606994	4.74004	0.000175499	0.000420647	-0.334265	4.85141	0.0492346	0.311664	-0.256493	4.88221	0.0818439	0.207703	-0.522584	4.11593	0.0501377	0.399071	-0.74082	4.00294	0.0041198	0.0450273	-0.780773	4.34704	0.000784362	0.00270396	0.0790815	4.74126	0.640533	1	-0.220105	3.74998	0.44163	1	-1.1047	4.30762	3.50343e-07	2.01023e-06
ENSMUSG00000100215	Gm8292	ENSMUST00000162574.1	processed_pseudogene	0.872473	0.999977	0.408912	0.534778	0.467142	0.999997	-0.364836	2.60253	0.109338	0.154634	-0.109265	2.72504	0.590162	0.856691	0.0729279	2.81834	0.70837	0.834055	0.436421	2.66703	0.409769	0.803234	0.745992	2.8581	0.0666713	0.248727	0.189711	2.75882	0.683063	0.778872	0.184076	2.77347	0.357127	1	0.305127	2.98593	0.540398	1	0.285709	2.98316	0.390854	0.489028
ENSMUSG00000038331	Satb2	ENSMUST00000177282.1,ENSMUST00000177424.1,ENSMUST00000114415.9,ENSMUST00000042857.13,ENSMUST00000176759.1	protein_coding	0.236596	0.860688	0.000608813	0.00216837	0.337739	0.999997	-1.40981	6.74194	1.10439e-22	1.50736e-21	-0.319001	7.1332	0.0166415	0.178071	-0.626145	6.97262	1.28451e-05	0.000273459	-1.08317	5.33315	4.02769e-07	0.000153183	-1.11572	5.3108	0.0199456	0.121403	-2.16463	6.25863	4.37197e-32	9.76546e-30	-0.306767	6.84475	0.0363929	1	-0.0288453	4.7387	0.953016	1	-1.90603	5.99762	6.61164e-05	0.000237163
ENSMUSG00000038323	1700066M21Rik	ENSMUST00000185952.1,ENSMUST00000042734.2,ENSMUST00000187255.1	processed_transcript,protein_coding	0.111301	0.662058	0.2116	0.321594	0.41431	0.999997	-0.412609	4.6658	0.00205358	0.00416939	0.583545	5.24366	0.0520737	0.319082	0.548537	5.21053	0.000717507	0.00675369	0.151339	4.51166	0.628679	0.908852	0.0398376	4.43892	0.886044	0.959682	-0.843068	5.08561	0.0159539	0.0380255	-0.0325797	5.44971	0.906813	1	-0.11405	4.50743	0.714453	1	-0.944383	5.00994	2.27315e-05	9.00666e-05
ENSMUSG00000048495	Tyw5	ENSMUST00000161780.2,ENSMUST00000161727.7,ENSMUST00000162663.1,ENSMUST00000162686.7,ENSMUST00000079998.12,ENSMUST00000161092.1,ENSMUST00000097732.10,ENSMUST00000160118.4,ENSMUST00000160837.7,ENSMUST00000163039.7	nonsense_mediated_decay,processed_transcript,retained_intron,protein_coding	0.204321	0.820461	0.105067	0.183415	0.787973	0.999997	-0.792707	2.76942	0.000116428	0.000286881	0.735083	3.57501	0.0547111	0.325537	0.674734	3.52425	0.00153542	0.0121453	1.08144	3.02157	0.0301575	0.315522	1.10981	3.02632	0.00186111	0.0264007	-0.428735	3.6381	0.397014	0.526211	-0.0556507	3.81643	0.873535	1	0.021796	3.38408	0.959058	1	-0.374233	3.59003	0.205511	0.288445
ENSMUSG00000025971	Maip1	ENSMUST00000185709.1,ENSMUST00000027114.5	retained_intron,protein_coding	0.38284	0.959385	0.264377	0.382395	0.968477	0.999997	0.376187	4.3052	0.00336189	0.0065597	0.392366	4.37154	0.140313	0.501812	0.435295	4.38835	0.0112745	0.0516627	0.366704	4.68787	0.30854	0.744603	0.530097	4.78467	0.0587156	0.23126	0.357676	4.69077	0.344005	0.473062	0.0445803	4.54966	0.860538	1	0.161361	4.90497	0.654504	1	0.449076	4.78157	0.0879611	0.141316
ENSMUSG00000038305	Spats2l	ENSMUST00000163922.1,ENSMUST00000163239.7,ENSMUST00000169772.2,ENSMUST00000167085.7,ENSMUST00000165235.1,ENSMUST00000167971.7,ENSMUST00000164302.7,ENSMUST00000172287.7,ENSMUST00000168905.7,ENSMUST00000164353.1,ENSMUST00000172068.7,ENSMUST00000170139.7,ENSMUST00000171699.7,ENSMUST00000168895.1,ENSMUST00000168016.7	retained_intron,protein_coding	0.0689258	0.550301	0.813182	0.87272	0.245501	0.999997	0.0243841	4.87283	0.842887	0.877495	-0.270318	4.74154	0.0586011	0.339077	-0.336953	4.6972	0.0099576	0.047339	0.0537304	4.89463	0.82932	0.974677	0.0165146	4.86697	0.935814	0.980144	0.356074	4.78021	0.0957669	0.16977	-0.0652424	4.58953	0.659684	1	-0.0368421	4.88659	0.878748	1	0.357762	4.71508	0.0313968	0.0582641
ENSMUSG00000054770	Kctd18	ENSMUST00000162410.7,ENSMUST00000159826.1,ENSMUST00000163061.7,ENSMUST00000068000.9,ENSMUST00000114410.9,ENSMUST00000163006.1,ENSMUST00000160130.1,ENSMUST00000160614.8,ENSMUST00000164963.7,ENSMUST00000189298.1,ENSMUST00000161608.7	nonsense_mediated_decay,retained_intron,protein_coding	0.0433576	0.453964	0.236588	0.350855	0.635377	0.999997	0.302097	2.71407	0.10057	0.143561	0.489205	2.88225	0.024031	0.216356	0.619918	2.95707	0.00121124	0.0100617	0.298103	3.02518	0.358924	0.777282	0.296506	3.02216	0.389457	0.655164	0.121339	3.10554	0.656572	0.757442	0.132454	3.13854	0.524137	1	-0.00570493	3.13357	0.987327	1	-0.0395467	3.15586	0.882979	0.915914
ENSMUSG00000026039	Sgol2a	ENSMUST00000190746.1,ENSMUST00000027202.8	retained_intron,protein_coding	0.691165	0.999977	0.945548	0.96265	0.830056	0.999997	0.037752	0.987573	0.971589	0.980437	0.481488	1.26999	0.204506	0.583058	0.331206	1.16738	0.315555	0.513827	0.0921671	1.03501	0.938401	0.997164	-0.0817237	0.960317	0.872613	0.954334	-0.374368	1.27915	0.594812	0.706643	-0.146746	1.38279	0.662645	1	-0.181237	0.976747	0.804924	1	-0.413263	1.12283	0.31576	0.410929
ENSMUSG00000063558	Aox1	ENSMUST00000001027.6,ENSMUST00000160168.1	retained_intron,protein_coding	0.285566	0.902592	1.221e-08	1.38675e-07	0.17267	0.999997	-3.65377	1.14504	1.62774e-17	1.48448e-16	-0.397362	1.70154	0.113497	0.45754	-0.769663	1.52325	0.0100417	0.0476101	0.809651	-0.910442	0.548182	0.871309	0.754134	-0.999412	0.388438	0.654309	-2.46859	0.9197	0.000121941	0.000512839	-0.368785	1.35644	0.253398	1	-0.0435837	-0.754611	1	1	-2.20547	0.531965	1.64776e-06	8.25758e-06
ENSMUSG00000064294	Aox3	ENSMUST00000160815.1,ENSMUST00000040999.13,ENSMUST00000159014.1,ENSMUST00000161549.1,ENSMUST00000162011.2	retained_intron,protein_coding	0.195001	0.808824	0.000776384	0.00268897	0.122437	0.999997	-2.65179	0.0796113	1.17907e-05	3.32171e-05	0.514903	0.967666	0.289853	0.666472	-0.491675	0.41167	0.214669	0.399315	-0.215627	-1.47396	0.87539	0.985795	-2.84589	-2.16047	0.0240528	0.13626	-3.23025	0.517235	2.50225e-05	0.000123333	-1.00195	0.761499	0.0228622	1	-2.65013	-2.07423	0.0460292	1	-4.99422	-0.52752	3.41164e-11	3.95784e-10
ENSMUSG00000051223	Bzw1	ENSMUST00000188898.6,ENSMUST00000186949.1,ENSMUST00000050552.14,ENSMUST00000188630.6	nonsense_mediated_decay,protein_coding	0.975339	0.999977	0.868372	0.910148	0.38982	0.999997	-0.0476204	7.74622	0.647159	0.711026	0.0229315	7.81273	0.88772	0.976282	0.0419868	7.81332	0.703786	0.830845	-0.290053	7.54124	0.152536	0.595031	-0.232498	7.56524	0.229116	0.498164	-0.357612	7.62923	0.0798013	0.146626	0.0203047	7.83427	0.888606	1	0.056159	7.42717	0.804066	1	-0.34621	7.65112	0.0428391	0.0763756
ENSMUSG00000026034	Clk1	ENSMUST00000131051.1,ENSMUST00000151338.7,ENSMUST00000139787.7,ENSMUST00000148330.7,ENSMUST00000186552.6,ENSMUST00000156931.7,ENSMUST00000147258.1,ENSMUST00000034868.13,ENSMUST00000129303.1,ENSMUST00000129577.7,ENSMUST00000141570.7,ENSMUST00000135380.1,ENSMUST00000123580.7	nonsense_mediated_decay,processed_transcript,retained_intron,protein_coding	0.210023	0.829714	0.749396	0.828652	0.119699	0.999997	-0.0919969	4.00859	0.552251	0.624399	0.345593	4.29171	0.0487918	0.310397	0.423116	4.33001	0.0040219	0.0243844	0.489907	4.22809	0.15466	0.597225	-0.0725588	3.89033	0.779356	0.909287	0.0416968	4.4229	0.883832	0.925393	0.0792543	4.47062	0.636514	1	-0.560378	4.15108	0.0789795	1	-0.615031	4.20949	0.0016039	0.0041923
ENSMUSG00000026035	Ppil3	ENSMUST00000114345.8,ENSMUST00000124550.1,ENSMUST00000188896.1,ENSMUST00000081677.11,ENSMUST00000117069.7,ENSMUST00000186242.1,ENSMUST00000190048.6,ENSMUST00000185990.1,ENSMUST00000114348.7	processed_transcript,retained_intron,protein_coding	0.62838	0.999977	0.228545	0.341084	0.389314	0.999997	0.406371	3.61235	0.0094192	0.0168399	0.0365484	3.44547	0.882126	0.975229	-0.243694	3.28136	0.250457	0.442656	-0.60294	3.48422	0.127952	0.563291	-0.677402	3.43563	0.0164083	0.10825	-0.213813	3.34002	0.593303	0.705267	-0.278959	3.33165	0.268482	1	-0.0731439	3.14386	0.860573	1	-0.0329721	3.14097	0.92326	0.946671
ENSMUSG00000026036	Nif3l1	ENSMUST00000151272.1,ENSMUST00000188295.1,ENSMUST00000087521.12,ENSMUST00000185578.1,ENSMUST00000129759.1,ENSMUST00000171597.1,ENSMUST00000140723.1,ENSMUST00000114337.7	nonsense_mediated_decay,retained_intron,protein_coding	0.931649	0.999977	0.661997	0.760273	0.628005	0.999997	-0.102522	4.18417	0.548749	0.621287	0.0729277	4.3049	0.679954	0.900565	0.050332	4.28129	0.742303	0.855713	-0.0734569	4.07009	0.784256	0.96225	-0.190432	3.99769	0.448243	0.702884	-0.24588	4.19702	0.268664	0.390239	-0.0210752	4.32641	0.895225	1	-0.11836	3.96765	0.660402	1	-0.369143	4.1158	0.0619874	0.104956
ENSMUSG00000026037	Orc2	ENSMUST00000114325.7,ENSMUST00000190695.1,ENSMUST00000027198.11,ENSMUST00000191206.1,ENSMUST00000151723.1	retained_intron,protein_coding	0.123253	0.680728	0.721851	0.807849	0.95925	0.999997	0.0660838	5.10271	0.568339	0.639047	0.350169	5.30976	0.0562522	0.331736	0.411028	5.33739	0.00163644	0.012765	0.388935	5.347	0.106094	0.528303	0.381064	5.33649	0.0844376	0.284873	0.106113	5.47711	0.65965	0.760437	0.0623889	5.482	0.722019	1	-0.00918895	5.48524	0.972984	1	0.0102509	5.48683	0.962028	0.974844
ENSMUSG00000038174	Fam126b	ENSMUST00000161000.1,ENSMUST00000097724.9,ENSMUST00000187717.6,ENSMUST00000159980.1,ENSMUST00000161600.7,ENSMUST00000191472.1,ENSMUST00000159185.1,ENSMUST00000038372.13,ENSMUST00000160546.7	nonsense_mediated_decay,processed_transcript,retained_intron,protein_coding	0.869862	0.999977	0.312885	0.436622	0.212282	0.999997	-0.187614	7.87396	0.0785719	0.11551	-3.78655e-05	7.99423	0.996479	1	0.0687516	8.0236	0.60007	0.758074	-0.0802751	7.70976	0.682065	0.927787	-0.283957	7.59331	0.0754828	0.26572	-0.267101	7.84132	0.151274	0.246695	0.0699413	8.03121	0.626952	1	-0.205633	7.56501	0.30919	1	-0.559815	7.78256	0.000361461	0.00110026
ENSMUSG00000026032	Ndufb3	ENSMUST00000027193.8	protein_coding	0.62767	0.999977	2.35738e-11	4.65913e-10	0.188168	0.999997	0.97712	5.54613	1.45838e-15	1.1332e-14	-0.0628155	4.97153	0.679591	0.900503	-0.131061	4.92386	0.300387	0.497948	-0.295184	5.7753	0.125951	0.559878	-0.0311532	5.91157	0.846665	0.944528	0.754254	5.33948	3.95951e-05	0.000186786	-0.067025	4.9133	0.66074	1	0.262403	5.76698	0.161693	1	1.05936	5.47065	2.01985e-12	2.82539e-11
ENSMUSG00000026031	Cflar	ENSMUST00000189858.1,ENSMUST00000156870.1,ENSMUST00000140940.7,ENSMUST00000114309.7,ENSMUST00000149874.7,ENSMUST00000123553.1,ENSMUST00000164900.7,ENSMUST00000097723.2,ENSMUST00000114313.7,ENSMUST00000097722.8,ENSMUST00000123032.1,ENSMUST00000124567.1,ENSMUST00000069333.7	processed_transcript,retained_intron,protein_coding	0.61449	0.999977	1.9138e-06	1.28487e-05	0.415499	0.999997	-1.9394	3.5682	1.0821e-13	7.1023e-13	0.309838	4.41586	0.219367	0.598098	0.0467352	4.24768	0.818956	0.903941	-0.174529	2.18922	0.711574	0.93785	-0.619246	1.94816	0.155763	0.403071	-2.40105	3.80322	7.68263e-10	9.0242e-09	-0.262217	4.41794	0.302442	1	-0.445501	1.88804	0.353006	1	-2.60836	3.49408	3.01364e-15	6.65745e-14
ENSMUSG00000026028	Trak2	ENSMUST00000174359.1,ENSMUST00000174120.1,ENSMUST00000027186.11,ENSMUST00000172685.1,ENSMUST00000173719.1,ENSMUST00000173590.1	processed_transcript,retained_intron,protein_coding	0.886712	0.999977	0.000310456	0.00119626	0.822342	0.999997	-0.503128	8.0199	2.2466e-07	7.76953e-07	-0.0469164	8.25161	0.704151	0.90929	-0.0560539	8.236	0.572081	0.737875	-0.129594	7.65181	0.470731	0.835958	-0.141854	7.63873	0.337391	0.60747	-0.579683	7.94542	0.000657251	0.00231211	-0.00820129	8.22914	0.946595	1	-0.0135515	7.57681	0.939914	1	-0.609057	7.92191	9.91207e-07	5.18523e-06
ENSMUSG00000026027	Stradb	ENSMUST00000152318.1,ENSMUST00000153990.7,ENSMUST00000123965.7,ENSMUST00000123301.7,ENSMUST00000114296.7,ENSMUST00000027185.10,ENSMUST00000147637.7	nonsense_mediated_decay,retained_intron,protein_coding	0.624673	0.999977	0.933403	0.954429	0.512183	0.999997	0.0135096	4.78916	0.916902	0.937897	-0.245281	4.67615	0.360321	0.72202	-0.297687	4.63869	0.111064	0.258073	-0.580529	4.47432	0.110314	0.535881	-0.811068	4.36153	0.00047366	0.010099	-0.317158	4.39395	0.429315	0.558244	-0.0514211	4.54324	0.851969	1	-0.23321	4.07047	0.519591	1	-0.523577	4.2523	0.0318614	0.0590095
ENSMUSG00000038079	Tmem237	ENSMUST00000186794.6,ENSMUST00000094917.9,ENSMUST00000190014.6,ENSMUST00000087475.10,ENSMUST00000186395.1,ENSMUST00000186820.1,ENSMUST00000185951.1	retained_intron,protein_coding	0.757476	0.999977	0.776597	0.847005	0.400902	0.999997	0.0549432	4.35956	0.703357	0.759662	-0.0157909	4.34938	0.923311	0.986697	-0.159187	4.26069	0.344967	0.542743	-0.375252	4.17007	0.179376	0.629	-0.598991	4.05082	0.0330263	0.165843	-0.291358	4.18446	0.254577	0.373986	-0.142061	4.27578	0.440574	1	-0.223246	3.87558	0.487413	1	-0.395248	3.99397	0.148212	0.21931
ENSMUSG00000026024	Als2	ENSMUST00000160945.1,ENSMUST00000159166.7,ENSMUST00000163058.1,ENSMUST00000027178.12,ENSMUST00000188469.1	retained_intron,protein_coding	0.247871	0.868549	0.358535	0.484356	0.815253	0.999997	-0.287737	5.65882	0.0122866	0.0215452	-0.119218	5.75803	0.514132	0.813546	-0.442955	5.57902	0.00117662	0.00988012	-0.369658	5.28532	0.236846	0.692992	-0.580004	5.17485	0.014928	0.102786	-0.531008	5.44342	0.0983485	0.173363	-0.322934	5.55601	0.0810305	1	-0.20794	5.00064	0.528047	1	-0.443022	5.15318	0.0581303	0.0991768
ENSMUSG00000047361	Gm973	ENSMUST00000185753.6,ENSMUST00000187454.6,ENSMUST00000190490.1,ENSMUST00000212835.1,ENSMUST00000114243.7,ENSMUST00000185291.1,ENSMUST00000191051.1,ENSMUST00000187979.1,ENSMUST00000186310.1,ENSMUST00000186434.2	processed_transcript,retained_intron,protein_coding	0.979972	0.999977	2.03636e-05	0.000105663	0.864928	0.999997	-2.5931	2.17156	2.87894e-15	2.17575e-14	0.0540276	2.93389	0.855142	0.965697	-0.0470562	2.86751	0.808023	0.897293	-0.377237	0.264872	0.632922	0.910125	-0.133815	0.266205	0.872367	0.954213	-3.00572	2.20988	1.86712e-06	1.17295e-05	-0.0983056	2.91063	0.708431	1	0.258545	0.16021	0.742343	1	-2.72349	2.09128	6.39807e-09	5.03544e-08
ENSMUSG00000026021	Sumo1	ENSMUST00000191158.6,ENSMUST00000123857.1,ENSMUST00000091374.8,ENSMUST00000185265.1	processed_transcript,retained_intron,protein_coding	0.533249	0.999977	0.640068	0.74187	0.800091	0.999997	0.0883324	5.5712	0.466284	0.542681	0.171035	5.65525	0.401034	0.748392	0.233234	5.68276	0.0716928	0.190029	0.30378	5.77518	0.246001	0.698641	0.192571	5.70054	0.267252	0.538647	0.224627	5.8159	0.400082	0.529629	0.0639979	5.7596	0.725637	1	-0.114018	5.83095	0.638858	1	0.0268887	5.77434	0.861676	0.900386
ENSMUSG00000026020	Nop58	ENSMUST00000191088.6,ENSMUST00000185368.1,ENSMUST00000189289.6,ENSMUST00000187491.1,ENSMUST00000185772.6,ENSMUST00000187837.6,ENSMUST00000190265.6,ENSMUST00000188390.1,ENSMUST00000189919.6,ENSMUST00000186044.1,ENSMUST00000190759.6,ENSMUST00000190231.6,ENSMUST00000191142.6,ENSMUST00000189327.6,ENSMUST00000027174.9	nonsense_mediated_decay,processed_transcript,retained_intron,protein_coding	0.206683	0.824855	0.689267	0.781639	0.602391	0.999997	0.0849254	5.67216	0.473366	0.549968	0.217881	5.78845	0.32668	0.693926	0.405835	5.89496	0.00233476	0.0163051	-0.022208	5.67836	0.922116	0.99375	0.117651	5.75275	0.598467	0.805975	-0.156308	5.77654	0.548431	0.666683	0.189528	5.97654	0.357872	1	0.137852	5.72887	0.587891	1	-0.231166	5.92641	0.241665	0.329942
ENSMUSG00000067336	Bmpr2	ENSMUST00000190659.1,ENSMUST00000186246.1,ENSMUST00000087435.6	retained_intron,protein_coding	0.842911	0.999977	0.0114355	0.0280252	0.353782	0.999997	-0.490035	9.02647	1.29911e-06	4.10719e-06	0.0407591	9.30348	0.781416	0.940367	0.10178	9.32871	0.40251	0.597607	-0.0166755	8.7288	0.920354	0.99375	-0.206005	8.61814	0.303529	0.573943	-0.542388	9.04911	0.00230413	0.007064	0.0617629	9.35359	0.673693	1	-0.190496	8.61835	0.372766	1	-0.817546	9.0019	1.93939e-05	7.81309e-05
ENSMUSG00000041040	Fam117b	ENSMUST00000189790.1,ENSMUST00000036540.11,ENSMUST00000151630.1	nonsense_mediated_decay,retained_intron,protein_coding	0.0989154	0.632672	0.185189	0.289296	0.657477	0.999997	0.254416	6.79471	0.0178973	0.0304462	0.290504	6.86539	0.128157	0.481314	0.409777	6.92994	0.000791078	0.00728061	0.21043	7.01776	0.314996	0.749669	0.188668	6.99874	0.299074	0.570189	0.177161	7.04753	0.429445	0.558362	0.120973	7.04578	0.496225	1	-0.0229654	7.08181	0.915436	1	0.00986773	7.07853	0.952277	0.96782
ENSMUSG00000026018	Ica1l	ENSMUST00000186970.1,ENSMUST00000185891.1,ENSMUST00000027172.12,ENSMUST00000191251.6,ENSMUST00000189776.1,ENSMUST00000187364.1	processed_transcript,retained_intron,protein_coding	0.539624	0.999977	0.00705473	0.0185594	0.931472	0.999997	0.38568	5.78008	0.000229389	0.000541514	-0.138059	5.52764	0.329741	0.697446	-0.1274	5.52365	0.28089	0.476858	-0.06873	5.90019	0.725018	0.942577	-0.0419476	5.90934	0.787522	0.91383	0.461228	5.68774	0.0178779	0.0419125	0.0118933	5.47498	0.93145	1	0.0260307	5.87194	0.889419	1	0.450546	5.69224	0.00131773	0.00350929
ENSMUSG00000026019	Wdr12	ENSMUST00000136461.1,ENSMUST00000027173.14,ENSMUST00000141417.2,ENSMUST00000147413.1,ENSMUST00000143342.7,ENSMUST00000133767.1,ENSMUST00000117438.7,ENSMUST00000122038.7	processed_transcript,retained_intron,protein_coding	0.148818	0.731972	0.0177701	0.0411216	0.17623	0.999997	-0.341331	5.2212	0.00270896	0.00538121	-0.186238	5.30739	0.160331	0.530989	-0.233297	5.27196	0.0467011	0.139587	-0.514669	4.74695	0.0152275	0.22485	-0.347154	4.82176	0.0657526	0.246673	-0.667919	4.90963	0.000229446	0.000904164	-0.0458154	5.20375	0.730481	1	0.167577	4.57855	0.444982	1	-0.477876	4.93382	0.00239001	0.00600574
ENSMUSG00000026017	Carf	ENSMUST00000150008.7,ENSMUST00000132949.2,ENSMUST00000027171.11,ENSMUST00000124986.7,ENSMUST00000130075.7,ENSMUST00000191232.1,ENSMUST00000187978.6,ENSMUST00000180952.7,ENSMUST00000186107.6,ENSMUST00000186779.1	nonsense_mediated_decay,retained_intron,protein_coding	0.66852	0.999977	0.547498	0.662971	0.613538	0.999997	0.1664	5.21058	0.174709	0.233321	-0.193555	5.04495	0.438499	0.767469	-0.248614	5.00566	0.187645	0.364765	0.0528351	5.30313	0.862043	0.982399	-0.369994	5.06693	0.0986693	0.311038	0.420766	5.15478	0.197923	0.305828	-0.0539153	4.93468	0.838852	1	-0.425813	5.11618	0.153772	1	0.0268897	4.89012	0.913203	0.939096
ENSMUSG00000073664	Nbeal1	ENSMUST00000162291.7,ENSMUST00000160834.7,ENSMUST00000035569.11,ENSMUST00000160980.2,ENSMUST00000159344.1,ENSMUST00000187195.1,ENSMUST00000185984.1,ENSMUST00000190958.1,ENSMUST00000188450.6,ENSMUST00000185573.1	nonsense_mediated_decay,retained_intron,protein_coding	0.703377	0.999977	7.25146e-06	4.21664e-05	0.516952	0.999997	-1.32408	5.18983	2.01277e-22	2.70523e-21	-0.154097	5.64327	0.396932	0.745891	-0.217196	5.59913	0.273273	0.468848	0.00315724	4.35523	0.998995	1	-0.46036	4.10246	0.0721498	0.259921	-1.16616	5.09132	3.68423e-05	0.000174737	-0.0628058	5.54637	0.777354	1	-0.462497	4.12882	0.141115	1	-1.58672	4.90525	2.3506e-09	1.9807e-08
ENSMUSG00000049439	Cyp20a1	ENSMUST00000060608.12,ENSMUST00000114202.7,ENSMUST00000148443.2	nonsense_mediated_decay,retained_intron,protein_coding	0.672898	0.999977	2.33448e-06	1.5358e-05	0.430788	0.999997	-1.60807	2.83917	1.52862e-15	1.18386e-14	-0.247272	3.28317	0.224047	0.604141	-0.200077	3.29917	0.277473	0.473815	-0.106745	1.76529	0.810833	0.969644	-0.547414	1.51095	0.168928	0.422231	-1.44548	2.65422	0.000379499	0.00141503	0.0488995	3.19973	0.816542	1	-0.438417	1.49877	0.413239	1	-1.97388	2.55693	5.11319e-11	5.77007e-10
ENSMUSG00000026782	Abi2	ENSMUST00000187400.6,ENSMUST00000185788.6,ENSMUST00000189082.6,ENSMUST00000190158.1,ENSMUST00000187709.6,ENSMUST00000188594.6,ENSMUST00000052332.14,ENSMUST00000189649.1,ENSMUST00000188618.6,ENSMUST00000189980.6,ENSMUST00000186097.6,ENSMUST00000191493.1	retained_intron,protein_coding	0.369938	0.952676	0.0151326	0.0357532	0.610176	0.999997	0.410147	8.97651	4.33078e-05	0.000113087	0.107018	8.84868	0.407345	0.751661	0.230567	8.91228	0.0266549	0.094935	0.0437544	9.16984	0.825355	0.972904	0.0294474	9.15556	0.8858	0.959682	0.349598	9.05263	0.0500914	0.0999838	0.12485	8.95888	0.317874	1	-0.0158597	9.16983	0.941754	1	0.185378	9.08438	0.272828	0.364773
ENSMUSG00000026014	Raph1	ENSMUST00000142258.2,ENSMUST00000188511.1,ENSMUST00000027168.11,ENSMUST00000140485.7,ENSMUST00000090293.10,ENSMUST00000182085.7,ENSMUST00000127573.2,ENSMUST00000189383.1	retained_intron,protein_coding	0.393738	0.964514	0.00508168	0.0140215	0.184129	0.999997	-0.843745	6.08237	4.18248e-12	2.37226e-11	-0.31141	6.30169	0.0461868	0.300899	-0.33681	6.27849	0.0407194	0.127108	-0.697866	5.22036	0.0269054	0.300486	-1.04555	5.06559	9.62926e-06	0.000574165	-1.22761	5.65472	6.11964e-05	0.000276899	-0.0252264	6.14987	0.894481	1	-0.346846	4.70132	0.293915	1	-1.56853	5.5304	2.21814e-10	2.2352e-09
ENSMUSG00000101188	Eif4a-ps4	ENSMUST00000122226.1	processed_pseudogene	0.798546	0.999977	0.202298	0.310445	0.777131	0.999997	0.277904	3.56896	0.0965094	0.138644	-0.0148857	3.44794	0.93609	0.989094	0.105245	3.50629	0.588189	0.749485	-0.129187	3.61404	0.639746	0.912412	-0.0888844	3.62644	0.725918	0.881295	0.166555	3.50083	0.524986	0.646787	0.121566	3.50444	0.56735	1	0.0399935	3.56462	0.890106	1	0.0583149	3.56374	0.809119	0.859582
ENSMUSG00000081382	Rpl18-ps1	ENSMUST00000121555.1	processed_pseudogene	0.367079	0.950543	0.327454	0.452601	0.0313271	0.999997	-0.438027	0.542454	0.271211	0.341566	0.261809	0.866559	0.446997	0.771929	0.514475	1.01195	0.0772318	0.19967	1.61818	1.37307	0.00519773	0.127037	1.73748	1.46644	0.000103892	0.00332264	0.934015	1.43354	0.0390349	0.0810176	0.255803	1.09821	0.352763	1	0.111954	1.89671	0.816286	1	0.768849	1.59851	0.0103731	0.0220932
ENSMUSG00000052062	Pard3b	ENSMUST00000094906.3,ENSMUST00000188325.1,ENSMUST00000138768.7,ENSMUST00000075374.9,ENSMUST00000129030.1,ENSMUST00000046673.10	processed_transcript,retained_intron,protein_coding	0.877784	0.999977	8.59572e-06	4.92103e-05	0.471781	0.999997	-3.12936	1.5778	2.37673e-14	1.66551e-13	-0.0156656	2.32454	0.950523	0.992924	0.227851	2.4565	0.274211	0.469698	0.471924	-0.347863	0.596202	0.893673	1.27301	0.116362	0.19868	0.462501	-2.65008	1.64201	4.76432e-09	4.91882e-08	0.244534	2.44562	0.32063	1	0.793961	0.188292	0.342112	1	-2.09294	1.88805	0.00120187	0.00322763
ENSMUSG00000025969	Nrp2	ENSMUST00000114157.2,ENSMUST00000027112.12,ENSMUST00000126344.1,ENSMUST00000075144.11,ENSMUST00000063594.12,ENSMUST00000114155.7,ENSMUST00000102822.8	retained_intron,protein_coding	0.447154	0.993628	0.00402555	0.0114463	0.616066	0.999997	-1.67013	4.50696	3.29908e-09	1.38416e-08	0.0422796	5.15506	0.824046	0.954434	0.562362	5.46714	0.0292261	0.101099	0.0877441	3.46388	0.883799	0.98676	1.19257	4.19086	0.0290084	0.153982	-1.62469	4.57079	0.000416867	0.00153806	0.522016	5.4594	0.0468301	1	1.10629	4.13618	0.053305	1	-1.06645	5.23251	0.0295482	0.055315
ENSMUSG00000040865	Ino80d	ENSMUST00000153992.1,ENSMUST00000165066.7,ENSMUST00000097718.8,ENSMUST00000137511.7,ENSMUST00000172416.7,ENSMUST00000188100.1,ENSMUST00000133236.7	nonsense_mediated_decay,retained_intron,protein_coding	0.846032	0.999977	0.736777	0.81934	0.263974	0.999997	-0.0648855	6.48107	0.565493	0.636355	0.0482643	6.57005	0.710711	0.911182	0.0793085	6.57746	0.528699	0.704265	0.00757849	6.43062	0.974823	1	-0.185209	6.31737	0.254836	0.525771	-0.0985541	6.51678	0.544785	0.663857	0.0321534	6.60861	0.805733	1	-0.193327	6.32859	0.295459	1	-0.347143	6.43107	0.0235289	0.0452902
ENSMUSG00000084799	Ino80dos	ENSMUST00000138611.7,ENSMUST00000188602.1,ENSMUST00000186786.1,ENSMUST00000186436.1	lincRNA	0.764745	0.999977	0.356514	0.482484	0.358139	0.999997	-0.302556	1.73167	0.247286	0.314858	0.19198	1.99569	0.433669	0.765807	0.185497	1.98165	0.449725	0.639142	0.249109	1.6799	0.609247	0.900233	0.704714	1.97593	0.0529635	0.218244	-0.275687	1.93651	0.491456	0.617094	-0.00482179	2.07265	0.989575	1	0.463044	2.01508	0.298896	1	0.179134	2.13221	0.509846	0.603767
ENSMUSG00000025968	Ndufs1	ENSMUST00000190095.1,ENSMUST00000187835.1,ENSMUST00000185412.6,ENSMUST00000185732.6,ENSMUST00000027111.14,ENSMUST00000186569.1,ENSMUST00000188370.6,ENSMUST00000140612.1,ENSMUST00000189664.1,ENSMUST00000187756.6,ENSMUST00000168099.8,ENSMUST00000185847.1,ENSMUST00000185827.6	nonsense_mediated_decay,retained_intron,protein_coding	0.906009	0.999977	0.107223	0.18653	0.633954	0.999997	0.218564	7.40496	0.0310349	0.0501865	0.0344317	7.34147	0.78972	0.941615	0.0620279	7.34713	0.584374	0.746827	0.169915	7.58707	0.363099	0.779895	0.263195	7.63767	0.104076	0.32134	0.356437	7.51886	0.0349493	0.073856	0.0287292	7.3722	0.824186	1	0.0919211	7.6933	0.626984	1	0.396787	7.56744	0.00492881	0.0114434
ENSMUSG00000025967	Eef1b2	ENSMUST00000174890.8,ENSMUST00000027108.12,ENSMUST00000135877.7,ENSMUST00000188524.1,ENSMUST00000126469.1,ENSMUST00000126795.2,ENSMUST00000142062.7,ENSMUST00000148553.1,ENSMUST00000129339.7	nonsense_mediated_decay,processed_transcript,protein_coding	0.836337	0.999977	0.183838	0.287568	0.474732	0.999997	0.308077	7.151	0.0243301	0.0402082	-0.114102	6.95368	0.420468	0.757208	-0.120766	6.93996	0.32805	0.525029	0.233048	7.41345	0.39804	0.796383	0.262672	7.42527	0.246584	0.517052	0.659018	7.24351	0.00815525	0.0212638	-0.00546575	6.9027	0.970451	1	0.0272549	7.51211	0.921402	1	0.669303	7.24229	0.000666269	0.00189935
ENSMUSG00000027520	Zdbf2	ENSMUST00000114132.7,ENSMUST00000126932.1,ENSMUST00000029025.8	protein_coding	0.236457	0.860533	0.0749628	0.13829	0.404548	0.999997	0.559919	6.37569	1.60051e-05	4.42397e-05	-0.508572	5.83038	0.0146092	0.167287	-0.266311	5.94243	0.136834	0.296755	-0.61773	6.28922	0.0549138	0.413778	-0.786087	6.20628	0.000171697	0.00476552	0.460686	5.81121	0.175951	0.278138	0.24301	5.71948	0.2846	1	-0.167978	5.89705	0.594385	1	0.0280401	5.81948	0.90475	0.932653
ENSMUSG00000025964	Adam23	ENSMUST00000185616.1,ENSMUST00000182642.7,ENSMUST00000134704.2,ENSMUST00000114101.7,ENSMUST00000187844.1,ENSMUST00000141545.2,ENSMUST00000146403.7,ENSMUST00000114103.7,ENSMUST00000087374.9,ENSMUST00000114107.2,ENSMUST00000190658.6,ENSMUST00000097717.8	processed_transcript,retained_intron,protein_coding	0.953269	0.999977	3.91013e-06	2.44099e-05	0.683524	0.999997	0.788895	8.99269	1.15686e-12	6.91266e-12	-0.00615156	8.57037	0.959344	0.99438	0.0373594	8.58485	0.742682	0.855871	0.18309	9.41905	0.366599	0.781989	0.230646	9.44188	0.188072	0.449253	0.984283	9.11567	2.20711e-07	1.66533e-06	0.0443792	8.59174	0.729584	1	0.0461792	9.50706	0.82296	1	0.964358	9.14381	7.4516e-10	6.84458e-09
ENSMUSG00000025962	Fastkd2	ENSMUST00000123945.1,ENSMUST00000131478.1,ENSMUST00000027103.6,ENSMUST00000128621.7,ENSMUST00000134454.1,ENSMUST00000148758.7	processed_transcript,retained_intron,protein_coding	0.21369	0.834826	0.292236	0.413634	0.930193	0.999997	-0.460567	4.17921	0.0019689	0.004016	-0.479652	4.15812	0.103026	0.435463	-0.652861	4.06676	0.00973139	0.04661	-0.316465	3.7354	0.446249	0.823448	-0.679282	3.5557	0.0168229	0.109559	-0.288316	3.77213	0.520864	0.642835	-0.172322	3.85292	0.610714	1	-0.364255	3.40236	0.379299	1	-0.499085	3.51313	0.131807	0.199055
ENSMUSG00000025959	Klf7	ENSMUST00000114086.7,ENSMUST00000055001.9,ENSMUST00000135075.1	protein_coding	0.725443	0.999977	1.32114e-05	7.17251e-05	0.496849	0.999997	-0.642704	6.34558	1.24174e-08	4.89735e-08	-0.0266644	6.64274	0.837224	0.959211	-0.0984588	6.5921	0.399188	0.594431	-0.029307	5.95021	0.866409	0.983621	-0.271838	5.81162	0.120102	0.348333	-0.636973	6.32391	0.000101648	0.000435431	-0.0709284	6.59809	0.585095	1	-0.243317	5.80894	0.20468	1	-0.832478	6.17612	1.28045e-07	7.96575e-07
ENSMUSG00000025958	Creb1	ENSMUST00000187035.1,ENSMUST00000188855.6,ENSMUST00000049932.11,ENSMUST00000185594.6,ENSMUST00000087366.10,ENSMUST00000190979.1,ENSMUST00000187811.6,ENSMUST00000171164.7,ENSMUST00000186335.6,ENSMUST00000190348.1,ENSMUST00000190876.6	nonsense_mediated_decay,processed_transcript,retained_intron,protein_coding	0.0520785	0.491515	0.00150654	0.00482586	0.970435	0.999997	-0.55338	6.30662	2.34249e-07	8.07335e-07	-0.31582	6.41208	0.0108158	0.141318	-0.341196	6.38893	0.0246044	0.0899328	-0.323866	5.80641	0.0873821	0.492216	-0.374916	5.77297	0.0413207	0.189464	-0.554598	5.99416	0.000946832	0.00320053	-0.0244656	6.25809	0.87813	1	-0.0523265	5.62084	0.800786	1	-0.607489	5.9437	0.00131535	0.00350428
ENSMUSG00000025956	Mettl21a	ENSMUST00000161264.1,ENSMUST00000162806.7,ENSMUST00000053469.1,ENSMUST00000114079.8	processed_transcript,protein_coding	0.348966	0.943027	0.0017346	0.0054388	0.606784	0.999997	0.783556	3.49488	4.81565e-05	0.000125122	-0.155659	3.00223	0.52723	0.821658	0.162557	3.17274	0.386937	0.584225	-0.4583	3.58801	0.150998	0.593533	-0.0901434	3.76907	0.70015	0.867604	0.49058	3.15941	0.116637	0.199456	0.319335	3.10288	0.174628	1	0.363272	3.55792	0.229415	1	0.514951	3.49791	0.0105056	0.0223585
ENSMUSG00000070871	Ccnyl1	ENSMUST00000187638.6,ENSMUST00000094898.4,ENSMUST00000187170.6,ENSMUST00000114077.7	protein_coding	0.388746	0.962257	0.142523	0.234379	0.839945	0.999997	0.311595	3.3146	0.051964	0.079812	-0.179758	3.0829	0.362188	0.722763	-0.27995	3.0187	0.154225	0.321902	0.00444587	3.45217	1	1	-0.16542	3.3491	0.523728	0.757207	0.503708	3.24189	0.0494187	0.0988234	-0.100334	2.9572	0.651092	1	-0.170851	3.35724	0.555679	1	0.409654	3.09042	0.0987464	0.156095
ENSMUSG00000045005	Fzd5	ENSMUST00000116133.3,ENSMUST00000063982.6	protein_coding	0.240062	0.863102	0.0385081	0.0794555	0.357174	0.999997	0.727532	1.88354	0.0122007	0.0214022	0.418039	1.77723	0.146875	0.512463	0.55776	1.85632	0.0522524	0.151714	-0.257888	2.08233	0.526593	0.864972	0.2223	2.33465	0.586036	0.798711	0.0610361	1.95175	0.886204	0.927118	0.140072	2.01134	0.654577	1	0.480044	2.21447	0.228368	1	0.373256	2.24164	0.274217	0.366282
ENSMUSG00000051344	Plekhm3	ENSMUST00000123225.1,ENSMUST00000097713.1,ENSMUST00000140857.1,ENSMUST00000187188.1,ENSMUST00000134097.1,ENSMUST00000139649.7	nonsense_mediated_decay,processed_transcript,retained_intron,protein_coding	0.911086	0.999977	0.354191	0.480033	0.980151	0.999997	-0.214086	6.26433	0.0452072	0.0703712	0.082222	6.44263	0.631891	0.879247	0.0220923	6.39703	0.871886	0.935853	0.131869	6.20863	0.554884	0.87315	0.0947774	6.18036	0.633595	0.828466	-0.159917	6.37499	0.47964	0.606205	-0.0592209	6.45001	0.729026	1	-0.0387401	6.23342	0.865824	1	-0.158554	6.31207	0.402981	0.501215
ENSMUSG00000084416	Rpl10a-ps1	ENSMUST00000120360.1	processed_pseudogene	0.92561	0.999977	0.0787587	0.144422	0.67241	0.999997	0.489995	3.30463	0.00585035	0.0108839	-0.0741647	3.0325	0.730844	0.920885	0.015562	3.07274	0.948544	0.97794	0.235712	3.65451	0.409541	0.803146	0.0756542	3.55376	0.840429	0.940997	0.803592	3.41353	0.00229337	0.00704021	0.0901825	3.04737	0.666512	1	-0.163209	3.66014	0.635678	1	0.530689	3.34635	0.0888129	0.142554
ENSMUSG00000044816	D630023F18Rik	ENSMUST00000153330.2,ENSMUST00000050047.3,ENSMUST00000148020.7	nonsense_mediated_decay,protein_coding	0.850736	0.999977	0.00475213	0.0132237	0.159438	0.999997	-1.32764	1.2753	0.000338891	0.000782937	0.0505326	1.76763	0.890343	0.977218	0.210289	1.85064	0.418488	0.611015	-1.01955	0.0715291	0.137879	0.574715	0.188909	0.54205	0.765343	0.9017	-2.37303	1.17748	9.45345e-06	5.13008e-05	0.16199	1.87078	0.575349	1	1.21336	0.221266	0.0641034	1	-1.37813	1.442	0.000218506	0.000701853
ENSMUSG00000025950	Idh1	ENSMUST00000188876.6,ENSMUST00000186222.6,ENSMUST00000169032.7,ENSMUST00000097709.10,ENSMUST00000149310.7,ENSMUST00000191459.1,ENSMUST00000188109.6	protein_coding	0.516632	0.999977	1.96093e-10	3.25787e-09	0.778925	0.999997	-1.82066	4.64364	3.77801e-18	3.64138e-17	-0.246731	5.16303	0.106075	0.441332	-0.25637	5.14817	0.0466703	0.139525	-0.0202617	3.43457	0.938562	0.997164	-0.0129933	3.42699	0.969737	0.994776	-1.57848	4.4616	5.64469e-11	7.88799e-10	-0.00861144	5.0504	0.960072	1	0.00791727	3.41498	0.978418	1	-1.58731	4.44002	4.36009e-09	3.53428e-08
ENSMUSG00000025949	Pikfyve	ENSMUST00000190847.1,ENSMUST00000081154.13,ENSMUST00000185317.6,ENSMUST00000097707.4,ENSMUST00000188799.6,ENSMUST00000189925.6,ENSMUST00000186404.6,ENSMUST00000213081.1,ENSMUST00000190058.6,ENSMUST00000187579.1,ENSMUST00000185263.6	nonsense_mediated_decay,processed_transcript,retained_intron,protein_coding	0.304452	0.913241	0.000218534	0.00088039	0.689122	0.999997	-0.543922	6.72008	3.28566e-06	9.91033e-06	0.111251	7.05927	0.419487	0.756661	0.2058	7.10537	0.0587502	0.164753	0.278638	6.56551	0.141964	0.579217	0.273675	6.55632	0.10317	0.319603	-0.372379	6.90666	0.0257188	0.0570034	0.0958335	7.1561	0.4675	1	-0.00639469	6.66415	0.971756	1	-0.495894	6.94603	0.000281383	0.000877185
ENSMUSG00000015222	Map2	ENSMUST00000123647.7,ENSMUST00000114015.7,ENSMUST00000127388.7,ENSMUST00000173800.1,ENSMUST00000137807.7,ENSMUST00000156636.8,ENSMUST00000172486.1,ENSMUST00000125844.1,ENSMUST00000173855.7,ENSMUST00000077355.11,ENSMUST00000114013.7,ENSMUST00000133522.1,ENSMUST00000024639.11,ENSMUST00000114012.7,ENSMUST00000173778.7,ENSMUST00000145419.7,ENSMUST00000172886.7,ENSMUST00000141148.1,ENSMUST00000124873.…	processed_transcript,retained_intron,protein_coding	0.552851	0.999977	9.6555e-08	8.92135e-07	0.896498	0.999997	-1.01576	10.6962	1.12382e-25	1.88266e-24	-0.184471	11.0433	0.118781	0.466767	-0.0851485	11.0873	0.523442	0.700045	-0.187573	9.97402	0.34764	0.771394	-0.169939	9.97748	0.304815	0.574981	-1.01027	10.5171	2.50892e-07	1.87297e-06	0.0994988	11.0137	0.488421	1	0.0173089	9.88736	0.933484	1	-1.11763	10.5793	2.92715e-10	2.89465e-09
ENSMUSG00000055567	Unc80	ENSMUST00000152844.1,ENSMUST00000136727.1,ENSMUST00000061620.15,ENSMUST00000187179.1,ENSMUST00000212557.1,ENSMUST00000114008.2	nonsense_mediated_decay,retained_intron,protein_coding	0.797468	0.999977	0.00105526	0.00353731	0.589948	0.999997	-0.569417	8.92141	5.35613e-10	2.43763e-09	0.0163085	9.21651	0.904961	0.982306	0.0959808	9.25235	0.403476	0.59834	0.105804	8.64746	0.578993	0.886668	-0.0181455	8.56985	0.907945	0.968973	-0.472313	8.98077	0.0111197	0.0277361	0.0802684	9.26586	0.558617	1	-0.124591	8.6194	0.526627	1	-0.699519	8.96713	1.11409e-05	4.68542e-05
ENSMUSG00000026005	Rpe	ENSMUST00000151016.1,ENSMUST00000113995.1,ENSMUST00000027157.9,ENSMUST00000190404.1,ENSMUST00000142920.7	nonsense_mediated_decay,protein_coding	0.142351	0.723802	0.01178	0.0287742	0.518097	0.999997	0.70967	4.7334	7.02952e-07	2.29192e-06	-0.221439	4.2474	0.239129	0.620338	-0.520942	4.08581	0.0508955	0.149115	-0.596527	4.72167	0.0267393	0.299106	-0.890934	4.58078	3.07443e-05	0.00135198	0.335979	4.29613	0.19202	0.298245	-0.300498	4.00918	0.266268	1	-0.298105	4.28083	0.287637	1	0.323704	3.99138	0.280423	0.372957
ENSMUSG00000026004	Kansl1l	ENSMUST00000068168.9,ENSMUST00000132960.1,ENSMUST00000129190.7,ENSMUST00000189846.1,ENSMUST00000113987.1	processed_transcript,retained_intron,protein_coding	0.727121	0.999977	1.8232e-06	1.23169e-05	0.0987256	0.999997	-1.49068	3.8792	5.95315e-14	4.01018e-13	-0.0437638	4.41986	0.801908	0.945337	0.149333	4.52098	0.300427	0.497951	0.271724	3.08652	0.521594	0.863108	-0.331591	2.74699	0.297537	0.568723	-1.1544	3.93029	0.000785595	0.00270622	0.194207	4.50259	0.263789	1	-0.607035	2.90788	0.119945	1	-1.97386	3.90876	2.93861e-18	9.98843e-17
ENSMUSG00000026003	Acadl	ENSMUST00000027153.5,ENSMUST00000139208.1	processed_transcript,protein_coding	0.629658	0.999977	1.04469e-05	5.81982e-05	0.121268	0.999997	-1.44744	4.19611	9.62485e-18	8.97554e-17	0.226256	4.88758	0.244771	0.625575	0.270579	4.90473	0.0433098	0.132663	-0.471675	3.04834	0.198005	0.653579	-0.538705	2.99369	0.131343	0.368142	-2.11026	4.27931	1.19983e-10	1.59434e-09	0.045712	5.00447	0.797188	1	-0.0614469	2.78346	0.905393	1	-2.25239	4.28507	1.83937e-14	3.56034e-13
ENSMUSG00000094191	Rpl31-ps14	ENSMUST00000143596.1	processed_pseudogene	0.160206	0.754058	0.906762	0.936923	0.0627874	0.999997	-0.114346	0.0572211	0.848396	0.881861	0.00232564	0.0989301	1	1	-0.911875	-0.321866	0.013273	0.0580595	1.39735	0.927637	0.068633	0.453004	0.925684	0.590761	0.133441	0.371288	1.32036	0.77883	0.0303851	0.0655997	-0.905117	-0.248161	0.0242724	1	-0.484874	1.12578	0.464328	1	1.72238	0.214519	0.000459917	0.0013628
ENSMUSG00000026000	Lancl1	ENSMUST00000189210.1,ENSMUST00000113979.9,ENSMUST00000149996.1,ENSMUST00000133508.1,ENSMUST00000119559.7,ENSMUST00000027149.11	processed_transcript,retained_intron,protein_coding	0.293371	0.907522	0.0492297	0.0975993	0.44991	0.999997	0.281322	7.41455	0.00567817	0.0105874	0.211851	7.42176	0.0778809	0.385216	0.183943	7.39442	0.0800472	0.204433	0.288866	7.69786	0.160187	0.601918	0.438942	7.78676	0.00442412	0.0469859	0.361909	7.67446	0.0502772	0.100312	-0.0265599	7.4971	0.821934	1	0.14867	7.8801	0.45074	1	0.5148	7.73265	5.73502e-05	0.000208129
ENSMUSG00000062209	Erbb4	ENSMUST00000153432.1,ENSMUST00000119142.7,ENSMUST00000126682.1,ENSMUST00000121473.7,ENSMUST00000131148.1	processed_transcript,retained_intron,protein_coding	0.835381	0.999977	2.68699e-16	1.46556e-14	0.899535	0.999997	-1.82256	6.86188	3.62262e-29	7.5188e-28	-0.104057	7.47082	0.479527	0.793304	-0.0147115	7.51077	0.919277	0.96165	-0.0673848	5.6193	0.782763	0.961676	-0.0856835	5.60235	0.662843	0.845999	-1.77646	6.77302	2.44842e-15	6.84975e-14	0.0897465	7.47267	0.599994	1	-0.0186375	5.56849	0.936852	1	-1.91218	6.8281	7.35856e-28	8.70166e-26
ENSMUSG00000025997	Ikzf2	ENSMUST00000190771.6,ENSMUST00000188919.1,ENSMUST00000190016.1,ENSMUST00000188110.6,ENSMUST00000187184.6,ENSMUST00000027146.8,ENSMUST00000191262.6,ENSMUST00000187870.1,ENSMUST00000190855.6	retained_intron,protein_coding	0.514621	0.999977	0.0243533	0.0539622	0.0882342	0.999997	-1.14019	2.36795	8.90948e-08	3.22299e-07	0.50514	3.12023	0.0480891	0.308156	0.403313	3.04411	0.0917507	0.225404	0.0797831	1.72449	0.916976	0.993337	-0.953202	1.19472	0.079815	0.274476	-1.53457	2.76829	0.00114289	0.00378417	-0.100337	3.26681	0.723009	1	-1.02674	1.2995	0.102137	1	-2.49184	2.46531	1.51038e-07	9.27437e-07
ENSMUSG00000045648	Vwc2l	ENSMUST00000053922.11,ENSMUST00000159205.1,ENSMUST00000161937.1,ENSMUST00000162182.1	retained_intron,protein_coding	0.613195	0.999977	0.0361636	0.0752386	0.231356	0.999997	-0.916323	2.7944	0.0367123	0.0584208	0.0854624	3.23042	0.740799	0.925565	0.355916	3.3841	0.128394	0.284515	-0.73322	1.89271	0.179467	0.629004	-0.496998	1.97085	0.357827	0.62691	-1.76167	2.67574	5.76007e-08	4.88877e-07	0.272458	3.40942	0.175179	1	0.234752	1.61072	0.649782	1	-1.80144	2.90006	4.12072e-07	2.33629e-06
ENSMUSG00000026192	Atic	ENSMUST00000148077.7,ENSMUST00000187982.1,ENSMUST00000154855.1,ENSMUST00000027384.5,ENSMUST00000136443.1,ENSMUST00000155769.7	retained_intron,protein_coding	0.266087	0.883109	0.85992	0.905139	0.766437	0.999997	-0.0732296	4.56743	0.585311	0.654781	-0.272168	4.48378	0.274578	0.652182	-0.526178	4.34602	0.00267177	0.0179891	-0.578835	4.20889	0.0922835	0.502807	-0.797605	4.09985	0.00573007	0.0561125	-0.376037	4.16619	0.309147	0.435641	-0.253609	4.24321	0.315351	1	-0.21759	3.81064	0.565855	1	-0.360464	3.91527	0.220977	0.305851
ENSMUSG00000026193	Fn1	ENSMUST00000187627.1,ENSMUST00000189821.6,ENSMUST00000188092.1,ENSMUST00000189160.1,ENSMUST00000186985.1,ENSMUST00000186129.6,ENSMUST00000188894.6,ENSMUST00000055226.12,ENSMUST00000186575.1,ENSMUST00000188674.6,ENSMUST00000187938.6,ENSMUST00000186879.1,ENSMUST00000186736.1,ENSMUST00000190780.6,ENSMUST00000185408.6,ENSMUST00000186613.1,ENSMUST00000186940.6	nonsense_mediated_decay,retained_intron,protein_coding	0.89075	0.999977	0.000514799	0.00186708	0.848187	0.999997	-3.08767	4.65108	7.15598e-66	1.08278e-63	0.310115	5.68683	0.262064	0.640904	0.0184992	5.50137	0.936847	0.971575	0.812634	2.916	0.239595	0.694384	-0.00366551	2.35683	0.980009	0.99918	-2.57693	5.02891	8.97849e-05	0.000390557	-0.291028	5.67629	0.293778	1	-0.810944	2.82815	0.383814	1	-3.1163	4.6622	0.000246549	0.000778775
ENSMUSG00000039395	Mreg	ENSMUST00000048860.8	protein_coding	0.118884	0.675907	0.00879032	0.0223379	0.554601	0.999997	-1.09852	2.10573	0.000118265	0.000291203	0.713707	2.98712	0.00750913	0.115146	0.725317	2.98298	0.000542435	0.00543671	0.168265	1.51693	0.795454	0.96605	0.260437	1.56269	0.558607	0.780237	-1.68109	2.67321	0.000435341	0.00159909	0.0119332	3.25556	0.96793	1	0.100722	1.60791	0.854276	1	-1.60583	2.67054	7.24472e-08	4.72856e-07
ENSMUSG00000097131	D230017M19Rik	ENSMUST00000180722.1,ENSMUST00000181382.1,ENSMUST00000181973.1	lincRNA	0.122473	0.680393	0.614365	0.720788	0.205601	0.999997	-0.191033	1.60715	0.504441	0.580361	-0.387742	1.50054	0.121363	0.469773	-0.601138	1.39151	0.0313362	0.106128	0.344912	1.69003	0.468875	0.834852	0.0877768	1.54824	0.864624	0.951771	0.552052	1.56243	0.146999	0.241036	-0.213068	1.23063	0.44828	1	-0.266399	1.69084	0.546498	1	0.488066	1.34562	0.125706	0.191464
ENSMUSG00000026189	Pecr	ENSMUST00000097698.4,ENSMUST00000027381.12,ENSMUST00000134840.7,ENSMUST00000129458.1	nonsense_mediated_decay,protein_coding	0.0426191	0.450479	0.223878	0.335471	0.591004	0.999997	0.353642	1.41476	0.405961	0.483062	0.718907	1.69648	0.0179949	0.185106	0.551281	1.57427	0.0591478	0.16567	0.914818	2.14713	0.0252083	0.291648	0.378766	1.79492	0.343745	0.613497	0.559606	2.21756	0.051988	0.103082	-0.165564	1.87812	0.483146	1	-0.53758	2.20525	0.133605	1	0.159855	1.84618	0.571908	0.660693
ENSMUSG00000026188	Tmem169	ENSMUST00000141783.1,ENSMUST00000027380.11	protein_coding	0.184574	0.790904	0.724753	0.809937	0.778391	0.999997	-0.0836688	4.23661	0.531834	0.605793	0.341152	4.51136	0.0274758	0.230091	0.257795	4.44971	0.102879	0.244299	0.191203	4.28269	0.447612	0.824234	0.268436	4.32356	0.27703	0.548019	-0.23437	4.51268	0.259799	0.379715	-0.0821849	4.60873	0.623205	1	0.0757336	4.38874	0.778083	1	-0.103908	4.48655	0.624092	0.706534
ENSMUSG00000026187	Xrcc5	ENSMUST00000027379.8	protein_coding	0.872587	0.999977	0.00649314	0.0172627	0.265793	0.999997	0.605232	4.73983	3.92787e-06	1.17477e-05	-0.0443113	4.41111	0.770682	0.936645	-0.10867	4.36612	0.486172	0.670092	-0.431884	4.7665	0.0498867	0.398545	-0.553166	4.69829	0.0485665	0.207982	0.225152	4.48192	0.252367	0.371515	-0.0631564	4.36324	0.70974	1	-0.12355	4.49361	0.670588	1	0.141156	4.37441	0.604156	0.689177
ENSMUSG00000039372	March4	ENSMUST00000047786.5	protein_coding	0.693983	0.999977	0.000315683	0.00121341	0.901688	0.999997	1.01386	5.46968	4.67045e-09	1.93131e-08	-0.139641	4.8309	0.519399	0.817342	-0.222032	4.77515	0.121021	0.273623	-0.246455	5.73531	0.412025	0.805374	-0.375282	5.66219	0.0845587	0.285077	0.914891	5.26626	0.00318641	0.00935905	-0.0828734	4.73134	0.690158	1	-0.127996	5.54883	0.644086	1	0.841651	5.13661	6.89351e-06	3.03142e-05
ENSMUSG00000039354	Smarcal1	ENSMUST00000145868.7,ENSMUST00000047615.14,ENSMUST00000126832.1,ENSMUST00000136498.7,ENSMUST00000152814.7,ENSMUST00000133123.7,ENSMUST00000152225.1,ENSMUST00000150725.7,ENSMUST00000156797.7	retained_intron,protein_coding	0.3051	0.913241	0.224852	0.336645	0.908322	0.999997	0.211343	6.07221	0.063302	0.0954038	-0.171992	5.8977	0.209924	0.588574	-0.2614	5.83941	0.0201499	0.0780912	-0.262332	6.00788	0.210861	0.666795	-0.262355	6.00155	0.178544	0.437278	0.127708	5.86094	0.530379	0.651321	-0.0885838	5.78002	0.514492	1	0.000523328	5.87763	0.995551	1	0.193374	5.80402	0.285085	0.377958
ENSMUSG00000046330	Rpl37a	ENSMUST00000212432.1,ENSMUST00000211963.1,ENSMUST00000212335.1,ENSMUST00000059980.10	nonsense_mediated_decay,retained_intron,protein_coding	0.901873	0.999977	0.656154	0.755473	0.277883	0.999997	0.101554	5.52556	0.581492	0.650975	-0.103666	5.44328	0.528943	0.821827	-0.0876821	5.4424	0.518833	0.696025	0.386066	5.78953	0.211169	0.667156	0.451587	5.82443	0.076248	0.267172	0.599235	5.70016	0.0245829	0.0548052	0.0174762	5.40838	0.911324	1	0.0624376	5.96355	0.823739	1	0.622607	5.73019	0.00220793	0.00559115
ENSMUSG00000039323	Igfbp2	ENSMUST00000047328.10,ENSMUST00000120564.1,ENSMUST00000155703.1	retained_intron,protein_coding	0.300363	0.911911	1.5213e-06	1.04888e-05	0.26308	0.999997	-3.07218	3.24937	5.17062e-32	1.30163e-30	-0.254805	3.93824	0.356993	0.71981	-0.825449	3.65629	3.71152e-07	1.44677e-05	1.0261	1.61521	0.177676	0.62672	-0.313282	0.803563	0.652164	0.838973	-1.84856	3.19984	0.00238772	0.00728692	-0.570751	3.57119	0.032708	1	-1.32736	1.401	0.0645067	1	-2.65033	2.48756	1.17148e-09	1.03679e-08
ENSMUSG00000026185	Igfbp5	ENSMUST00000027377.8,ENSMUST00000137339.1	processed_transcript,protein_coding	0.575548	0.999977	1.30086e-10	2.24429e-09	0.802804	0.999997	-2.13795	6.58979	1.28961e-55	1.20182e-53	-0.20269	7.20657	0.19061	0.56681	-0.303006	7.14321	0.0106009	0.0495931	-0.384285	4.9313	0.187756	0.640046	-0.568037	4.83195	0.0854959	0.286862	-2.30514	6.36326	4.94333e-16	1.50243e-14	-0.0997384	7.06941	0.517827	1	-0.181993	4.65111	0.622288	1	-2.41143	6.2403	1.61265e-14	3.16503e-13
ENSMUSG00000055322	Tns1	ENSMUST00000185529.1,ENSMUST00000190599.1,ENSMUST00000169786.7,ENSMUST00000187691.6,ENSMUST00000191264.6,ENSMUST00000187281.6,ENSMUST00000188942.1,ENSMUST00000189228.1,ENSMUST00000189571.1,ENSMUST00000212888.1,ENSMUST00000191104.6,ENSMUST00000188208.1,ENSMUST00000191367.1,ENSMUST00000186381.6,ENSMUST00000191204.6,ENSMUST00000191527.6,ENSMUST00000185702.6,ENSMUST00000185331.6,ENSMUST00000190389.6,…	processed_transcript,retained_intron,protein_coding	0.309914	0.91697	0.000103943	0.000454249	0.375481	0.999997	0.936164	5.21879	4.20345e-11	2.14626e-10	0.338918	4.9119	0.131133	0.485361	0.282721	4.86541	0.0830713	0.210324	0.0238289	5.60813	0.928853	0.994735	-0.146579	5.50626	0.408837	0.671342	0.629359	5.3664	0.0206539	0.0473974	-0.0559793	5.02175	0.779371	1	-0.170532	5.52307	0.483156	1	0.491536	5.22758	0.00611773	0.0138607
ENSMUSG00000006304	Arpc2	ENSMUST00000006467.13,ENSMUST00000113820.8,ENSMUST00000113819.1,ENSMUST00000185733.1	protein_coding	0.0394851	0.438164	7.18108e-06	4.18782e-05	0.543917	0.999997	0.634754	7.8634	1.67731e-11	8.96774e-11	0.196739	7.65679	0.11028	0.45109	0.346345	7.73857	0.00370292	0.022965	-0.00187377	8.12322	0.987405	1	0.245898	8.26366	0.133439	0.371288	0.439802	7.94794	0.00472055	0.0132089	0.151063	7.81689	0.254974	1	0.246202	8.23997	0.180094	1	0.514173	8.13949	0.000924945	0.00255563
ENSMUSG00000006299	Aamp	ENSMUST00000191258.1,ENSMUST00000006462.13,ENSMUST00000178235.7,ENSMUST00000187046.1,ENSMUST00000186833.1,ENSMUST00000190008.1	retained_intron,protein_coding	0.626025	0.999977	7.05415e-05	0.000322921	0.404194	0.999997	0.643687	6.49921	2.85678e-06	8.68639e-06	-0.133065	6.09809	0.300411	0.676273	-0.125283	6.09164	0.280058	0.475963	0.0707249	6.80506	0.723764	0.942142	0.18509	6.8668	0.336462	0.606866	0.853008	6.50017	4.33758e-07	3.09876e-06	0.00884544	6.04584	0.949908	1	0.113715	6.88154	0.554613	1	0.933192	6.55873	5.19941e-09	4.1619e-08
ENSMUSG00000026179	Pnkd	ENSMUST00000190398.1,ENSMUST00000113805.7,ENSMUST00000027370.12,ENSMUST00000087225.5,ENSMUST00000129219.1,ENSMUST00000152492.1,ENSMUST00000138620.1,ENSMUST00000087226.10	retained_intron,protein_coding	0.826446	0.999977	0.0578709	0.111556	0.398948	0.999997	0.303664	6.83648	0.0175377	0.0298851	0.0216569	6.71804	0.879283	0.974196	-0.065655	6.65791	0.546233	0.718677	0.073157	7.00073	0.706119	0.936105	0.217634	7.08113	0.253801	0.524678	0.362853	6.89353	0.0340159	0.0721651	-0.0866054	6.68665	0.503421	1	0.143954	7.09399	0.458292	1	0.573187	6.92626	0.00056689	0.00164616
ENSMUSG00000006301	Tmbim1	ENSMUST00000135384.7,ENSMUST00000152603.7,ENSMUST00000130763.7,ENSMUST00000154859.1,ENSMUST00000016309.15,ENSMUST00000128505.1,ENSMUST00000141560.1,ENSMUST00000113796.7	processed_transcript,retained_intron,protein_coding	0.9237	0.999977	7.28668e-08	6.93763e-07	0.577916	0.999997	-2.503	3.5063	1.28355e-36	4.16179e-35	0.149742	4.35101	0.380584	0.735572	0.137198	4.33222	0.386373	0.583812	0.455525	2.02728	0.413721	0.805743	-0.117992	1.6822	0.828352	0.935219	-2.17123	3.71423	7.15775e-07	4.92778e-06	-0.0116918	4.40874	0.941726	1	-0.570698	1.91985	0.336749	1	-2.75303	3.59469	6.15904e-12	8.03243e-11
ENSMUSG00000026177	Slc11a1	ENSMUST00000133896.7,ENSMUST00000155865.1,ENSMUST00000187516.6,ENSMUST00000136786.7,ENSMUST00000127487.1,ENSMUST00000147233.7,ENSMUST00000131511.7,ENSMUST00000134189.1,ENSMUST00000135137.1,ENSMUST00000027368.5,ENSMUST00000149166.7	processed_transcript,retained_intron,protein_coding	0.695641	0.999977	5.43636e-06	3.27065e-05	0.0241563	0.999997	-3.01648	0.141573	1.46473e-10	7.0806e-10	0.338862	0.975988	0.468935	0.787067	0.401427	1.00679	0.188471	0.365606	-2.78536	-2.08659	0.0659336	0.445637	-1.15228	-2.06756	0.423298	0.683965	-6.36895	0.393732	2.84509e-11	4.15744e-10	0.0638615	1.14057	0.895353	1	1.67898	-2.52024	0.314361	1	-4.77032	0.374827	5.42629e-15	1.15871e-13
ENSMUSG00000026176	Ctdsp1	ENSMUST00000152659.1,ENSMUST00000141175.1,ENSMUST00000027367.13	retained_intron,protein_coding	0.859654	0.999977	1.13741e-08	1.30127e-07	0.703249	0.999997	-1.82766	2.87996	5.83199e-14	3.93422e-13	0.0852617	3.55194	0.67279	0.896433	0.150902	3.57902	0.374994	0.573175	0.22947	1.82326	0.619207	0.904638	0.484877	1.97222	0.275571	0.546504	-1.65166	3.00918	1.29194e-08	1.24522e-07	0.0661668	3.62243	0.72666	1	0.255173	2.03656	0.556146	1	-1.47748	3.0885	2.27441e-06	1.10364e-05
ENSMUSG00000033364	Usp37	ENSMUST00000191058.6,ENSMUST00000044260.10,ENSMUST00000190592.1,ENSMUST00000189257.6,ENSMUST00000186282.6,ENSMUST00000188012.6,ENSMUST00000187590.1	processed_transcript,retained_intron,protein_coding	0.773558	0.999977	0.452671	0.576	0.886452	0.999997	-0.142777	5.30748	0.250175	0.318047	0.0597566	5.43743	0.668289	0.895576	0.110896	5.45705	0.406789	0.600917	0.139418	5.29679	0.541847	0.870666	0.235284	5.34705	0.194238	0.456241	-0.0582355	5.41003	0.777405	0.849813	0.0523344	5.4911	0.713028	1	0.0927697	5.39117	0.679928	1	-0.0362106	5.46831	0.817039	0.865897
ENSMUSG00000026174	Cnot9	ENSMUST00000147810.1,ENSMUST00000137100.1,ENSMUST00000087215.6	processed_transcript,retained_intron,protein_coding	0.359686	0.948242	0.864546	0.908283	0.995659	0.999997	-0.0540013	4.81026	0.680364	0.740283	-0.209383	4.74815	0.333014	0.699556	-0.268078	4.70624	0.0753081	0.196429	-0.192384	4.65844	0.401972	0.798497	-0.225785	4.63226	0.237226	0.507332	-0.0275927	4.61771	0.916965	0.948092	-0.0583252	4.62863	0.783372	1	-0.034332	4.54332	0.883252	1	-0.0288294	4.55506	0.881665	0.914905
ENSMUSG00000026173	Plcd4	ENSMUST00000113749.7,ENSMUST00000113747.7,ENSMUST00000027362.13,ENSMUST00000152707.7,ENSMUST00000189956.1,ENSMUST00000113745.7,ENSMUST00000113750.7,ENSMUST00000185411.1,ENSMUST00000141412.7,ENSMUST00000135111.1,ENSMUST00000067916.12	nonsense_mediated_decay,processed_transcript,retained_intron,protein_coding	0.660797	0.999977	5.96495e-12	1.35167e-10	0.84786	0.999997	-2.96069	2.61404	6.43134e-39	2.38791e-37	0.0880092	3.45488	0.68751	0.903738	-0.203517	3.28281	0.378145	0.575894	0.297103	0.700431	0.684652	0.92862	-0.229321	0.364152	0.702705	0.868781	-2.7318	2.74377	3.59263e-11	5.17456e-10	-0.290175	3.35681	0.2584	1	-0.515434	0.546841	0.422322	1	-3.01341	2.39386	1.40411e-12	2.02237e-11
ENSMUSG00000026135	Zfp142	ENSMUST00000127921.1,ENSMUST00000147011.2,ENSMUST00000136865.7,ENSMUST00000113737.7,ENSMUST00000130112.1,ENSMUST00000027315.13,ENSMUST00000066986.12,ENSMUST00000156613.7	nonsense_mediated_decay,processed_transcript,retained_intron,protein_coding	0.74055	0.999977	0.813581	0.872881	0.276241	0.999997	0.0242193	5.39391	0.820956	0.859752	0.0451683	5.43517	0.734808	0.923069	0.12443	5.47051	0.313284	0.511371	0.420278	5.63929	0.0531027	0.408412	0.41318	5.62967	0.0316736	0.1619	0.407187	5.64427	0.0346158	0.0732281	0.0804044	5.49658	0.548695	1	-0.00760944	5.7893	0.97885	1	0.299999	5.66244	0.0923297	0.147325
ENSMUSG00000026172	Bcs1l	ENSMUST00000147464.1,ENSMUST00000027358.10,ENSMUST00000113732.1,ENSMUST00000113733.9	retained_intron,protein_coding	0.0198831	0.330564	0.223159	0.334643	0.981056	0.999997	0.451216	3.68839	0.00288785	0.00570998	-0.573965	3.18304	0.0417606	0.284166	-0.980714	2.99862	1.49439e-05	0.000308346	-0.475258	3.6323	0.175832	0.624195	-0.933401	3.4137	0.00378792	0.0429751	0.555014	3.17643	0.15994	0.257661	-0.403643	2.72857	0.19558	1	-0.457198	3.18021	0.260065	1	0.472967	2.73234	0.180561	0.258902
ENSMUSG00000026171	Rnf25	ENSMUST00000151003.1,ENSMUST00000113721.7,ENSMUST00000149649.1,ENSMUST00000135140.7,ENSMUST00000128491.1,ENSMUST00000127938.7,ENSMUST00000136078.1,ENSMUST00000132081.1,ENSMUST00000027357.11,ENSMUST00000154874.7	nonsense_mediated_decay,retained_intron,protein_coding	0.36649	0.950219	0.572073	0.683844	0.944298	0.999997	0.0967494	4.3582	0.529453	0.603619	0.0876652	4.38887	0.611271	0.868672	0.247714	4.47347	0.142647	0.305052	0.145878	4.47059	0.53546	0.867926	0.34976	4.58877	0.103711	0.320822	0.159788	4.48118	0.435781	0.564567	0.161819	4.50941	0.362356	1	0.202801	4.62516	0.387826	1	0.180623	4.64986	0.367182	0.464991
ENSMUSG00000033276	Stk36	ENSMUST00000148456.7,ENSMUST00000189830.1,ENSMUST00000145673.7,ENSMUST00000087183.10,ENSMUST00000087186.10,ENSMUST00000113694.7,ENSMUST00000157007.7,ENSMUST00000123154.1,ENSMUST00000155473.7	nonsense_mediated_decay,processed_transcript,retained_intron,protein_coding	0.351518	0.943123	0.527204	0.644274	0.735587	0.999997	-0.358403	1.05453	0.408708	0.485714	-0.495892	0.958562	0.121913	0.470257	-0.594597	0.906382	0.0344543	0.113391	-0.567272	0.584027	0.420882	0.810451	-1.07211	0.355616	0.0709922	0.257741	-0.395061	0.567291	0.520443	0.642514	-0.100956	0.691584	0.763718	1	-0.517129	0.097082	0.423444	1	-0.807366	0.336098	0.0639879	0.107901
ENSMUSG00000033257	Ttll4	ENSMUST00000145132.7,ENSMUST00000042125.14,ENSMUST00000128891.7,ENSMUST00000129890.7,ENSMUST00000155753.1,ENSMUST00000143925.7,ENSMUST00000153636.7,ENSMUST00000143790.1,ENSMUST00000113678.1,ENSMUST00000140591.1,ENSMUST00000141119.7	processed_transcript,retained_intron,protein_coding	0.681638	0.999977	0.926026	0.949646	0.920704	0.999997	-0.0446744	3.95569	0.801793	0.843639	-0.2013	3.89064	0.385157	0.738651	-0.0940558	3.9383	0.646858	0.791598	-0.314959	3.74926	0.236965	0.692992	-0.195552	3.80091	0.387161	0.653017	-0.148763	3.71014	0.588381	0.701135	0.107709	3.85859	0.678395	1	0.117495	3.65407	0.66101	1	-0.161437	3.804	0.502699	0.598055
ENSMUSG00000026170	Cyp27a1	ENSMUST00000027356.6,ENSMUST00000190781.1,ENSMUST00000189083.1	retained_intron,protein_coding	0.631136	0.999977	7.44245e-05	0.00033773	0.517295	0.999997	-1.99886	0.181897	9.98376e-06	2.83592e-05	0.362726	0.920136	0.283663	0.660659	0.215604	0.820908	0.502114	0.681401	-0.478941	-1.12736	0.535372	0.867926	-0.113263	-1.06527	0.904093	0.967335	-2.78135	0.462142	1.12604e-06	7.40795e-06	-0.144822	0.992209	0.66909	1	0.355708	-1.18301	0.70046	1	-2.32781	0.289345	1.46893e-07	9.05028e-07
ENSMUSG00000026167	Wnt10a	ENSMUST00000006718.14,ENSMUST00000187238.1	protein_coding	0.927096	0.999977	0.830775	0.884842	0.200197	0.999997	0.103384	2.82478	0.675976	0.736192	0.162225	2.89251	0.524095	0.820668	-0.0145595	2.77981	0.951753	0.97967	-1.18759	2.33299	0.00366446	0.100738	-0.757802	2.46029	0.241798	0.512514	-1.23221	2.49918	0.000805917	0.00276809	-0.17608	2.87698	0.517475	1	0.448185	1.9112	0.497255	1	-0.641106	2.47886	0.316348	0.411542
ENSMUSG00000090071	Cdk5r2	ENSMUST00000160379.3	protein_coding	0.202385	0.81788	9.70029e-09	1.12797e-07	0.346491	0.999997	1.24577	8.08478	5.13623e-10	2.33982e-09	-0.271728	7.21151	0.152868	0.520988	-0.34328	7.16368	0.0116269	0.0528128	-0.591328	8.24785	0.010394	0.18192	-0.723632	8.18102	0.000312238	0.00754951	0.933761	7.60309	1.38539e-05	7.24996e-05	-0.071377	7.05571	0.653726	1	-0.132561	7.88771	0.507268	1	0.846451	7.47236	2.80306e-09	2.34232e-08
ENSMUSG00000026162	Nhej1	ENSMUST00000188033.1,ENSMUST00000152855.1	processed_transcript,protein_coding	0.14075	0.719709	0.0691155	0.129077	0.196071	0.999997	0.621432	0.643112	0.0532386	0.0816249	-0.636318	0.0477839	0.0399686	0.277336	-0.437869	0.134665	0.154802	0.322649	0.185988	1.02352	0.749531	0.950902	0.317062	1.11493	0.45383	0.706293	1.41814	0.443115	0.00177145	0.00560051	0.200687	-0.137314	0.54898	1	0.133012	1.15179	0.822509	1	1.34527	0.669624	3.1566e-05	0.000121299
ENSMUSG00000033159	Cnppd1	ENSMUST00000189403.6,ENSMUST00000168720.7,ENSMUST00000189043.1,ENSMUST00000190679.6,ENSMUST00000041213.11,ENSMUST00000188037.1,ENSMUST00000189809.1,ENSMUST00000187888.1	retained_intron,protein_coding	0.00166721	0.0771741	0.000115153	0.000495697	0.662045	0.999997	0.828832	4.41621	1.53843e-08	6.00686e-08	0.495469	4.28378	0.00596911	0.101725	0.732528	4.43057	3.45335e-05	0.000601431	0.258706	4.90744	0.242595	0.697188	0.674128	5.17072	0.0027814	0.034709	0.594445	4.77126	0.00379101	0.0108849	0.238614	4.59995	0.213116	1	0.414764	5.22409	0.0728161	1	0.74639	5.10067	0.0006076	0.00175208
ENSMUSG00000049339	Fam134a	ENSMUST00000097694.10,ENSMUST00000189345.1,ENSMUST00000188873.6,ENSMUST00000186037.6,ENSMUST00000190240.6,ENSMUST00000189650.6,ENSMUST00000187901.1,ENSMUST00000188977.1	nonsense_mediated_decay,retained_intron,protein_coding	0.913104	0.999977	4.99544e-09	6.1663e-08	0.668616	0.999997	0.900511	7.53931	2.8328e-12	1.63106e-11	-0.0470763	7.02324	0.696849	0.90619	-0.0566254	7.00712	0.61587	0.770084	-0.168393	7.80483	0.38824	0.791799	-0.00809244	7.88805	0.958314	0.989423	0.784365	7.4205	4.35239e-06	2.54742e-05	-0.0085047	7.00037	0.944233	1	0.159231	7.80106	0.402535	1	0.928114	7.50155	3.44127e-11	3.98564e-10
ENSMUSG00000026197	Zfand2b	ENSMUST00000162768.7,ENSMUST00000027394.11,ENSMUST00000160903.7,ENSMUST00000161657.7,ENSMUST00000160033.7,ENSMUST00000160439.7,ENSMUST00000186227.1,ENSMUST00000161106.7,ENSMUST00000160282.1	retained_intron,protein_coding	0.568671	0.999977	0.00597945	0.0161008	0.600093	0.999997	0.718389	3.45522	3.4638e-06	1.04128e-05	0.242078	3.23367	0.22738	0.608018	0.0516376	3.11177	0.792687	0.887753	0.243495	3.90747	0.488521	0.84536	0.361396	3.96966	0.102809	0.319083	0.726081	3.70801	0.0245929	0.0548171	-0.188663	3.24317	0.369128	1	0.115757	4.05282	0.699412	1	1.0062	3.69578	1.47761e-06	7.48214e-06
ENSMUSG00000033124	Atg9a	ENSMUST00000188430.6,ENSMUST00000040689.14,ENSMUST00000187785.1,ENSMUST00000188347.6,ENSMUST00000186744.1,ENSMUST00000189702.6,ENSMUST00000189820.6,ENSMUST00000189665.6,ENSMUST00000187601.6	nonsense_mediated_decay,retained_intron,protein_coding	0.722097	0.999977	0.000779556	0.00269863	0.651359	0.999997	0.589824	6.4197	8.41387e-07	2.71435e-06	0.138752	6.20534	0.374286	0.732819	0.0753153	6.15713	0.604656	0.761952	-0.0343039	6.64381	0.853268	0.979059	0.0932338	6.71151	0.566173	0.784868	0.42609	6.46453	0.0312712	0.0672321	-0.0621498	6.23389	0.689485	1	0.127186	6.68221	0.513734	1	0.592598	6.49662	0.000303476	0.000939606
ENSMUSG00000026199	Ankzf1	ENSMUST00000145459.8,ENSMUST00000134233.8,ENSMUST00000127625.2,ENSMUST00000134378.8,ENSMUST00000151887.8,ENSMUST00000127860.1,ENSMUST00000152233.8,ENSMUST00000131788.8	nonsense_mediated_decay,retained_intron,protein_coding	0.301517	0.912263	0.174413	0.275459	0.786282	0.999997	0.40857	2.85384	0.0774306	0.114047	0.00241169	2.67375	1	1	0.361093	2.87674	0.0455873	0.137132	-0.209799	2.911	0.62194	0.905905	0.117451	3.09087	0.702458	0.868628	0.189101	2.7367	0.593153	0.705209	0.358969	2.86479	0.0881444	1	0.328994	2.97864	0.399429	1	0.140668	3.07394	0.556077	0.646117
ENSMUSG00000026200	Glb1l	ENSMUST00000132507.7,ENSMUST00000113623.7,ENSMUST00000186173.6,ENSMUST00000186148.1,ENSMUST00000131408.1,ENSMUST00000153584.1,ENSMUST00000185449.1,ENSMUST00000155716.7,ENSMUST00000189663.6,ENSMUST00000146713.1,ENSMUST00000185448.1,ENSMUST00000143193.1	nonsense_mediated_decay,processed_transcript,retained_intron,protein_coding	0.959675	0.999977	0.0502867	0.0994007	0.465156	0.999997	-0.588425	1.64213	0.0133835	0.0233345	0.0347653	1.9213	0.900098	0.980379	0.073775	1.93463	0.760131	0.867454	0.512714	1.59994	0.2606	0.70737	0.445291	1.54757	0.257936	0.528954	-0.115317	1.87208	0.729026	0.814388	0.0410647	1.95797	0.868997	1	-0.0634578	1.74116	0.913153	1	-0.25477	1.84162	0.415005	0.513119
ENSMUSG00000026201	Stk16	ENSMUST00000186492.1,ENSMUST00000123825.7,ENSMUST00000126328.1,ENSMUST00000135484.7,ENSMUST00000139627.2,ENSMUST00000186350.1,ENSMUST00000189698.6,ENSMUST00000156012.1,ENSMUST00000145144.1,ENSMUST00000191108.6,ENSMUST00000142052.7,ENSMUST00000144355.7,ENSMUST00000027401.10,ENSMUST00000189242.1,ENSMUST00000131738.7,ENSMUST00000188460.2	nonsense_mediated_decay,processed_transcript,retained_intron,protein_coding	0.00353284	0.12336	0.0003429	0.00130343	0.953528	0.999997	0.94376	4.84308	1.57001e-12	9.25173e-12	-0.523622	4.05283	0.0172183	0.180818	-0.826709	3.90674	5.76442e-05	0.000919693	-0.61619	4.90783	0.00849544	0.161551	-0.833525	4.80088	0.000418663	0.00926324	0.8629	4.26483	0.00123256	0.00404963	-0.302085	3.66659	0.236658	1	-0.218246	4.49327	0.418662	1	0.922796	4.00599	0.000782673	0.00219354
ENSMUSG00000026202	Tuba4a	ENSMUST00000186758.6,ENSMUST00000079464.12,ENSMUST00000190717.6,ENSMUST00000186213.6,ENSMUST00000187103.1,ENSMUST00000186971.1,ENSMUST00000189131.1,ENSMUST00000188593.1	retained_intron,protein_coding	0.00562682	0.167048	0.501043	0.621588	0.503371	0.999997	-0.181206	8.75303	0.0632799	0.0953808	-0.525294	8.59332	0.000117497	0.00787342	-0.704051	8.49973	1.15086e-06	3.77502e-05	-0.895229	8.19471	0.000186693	0.0153634	-0.966157	8.15911	1.71969e-06	0.000153882	-0.539438	8.07505	0.0272382	0.0599182	-0.178698	8.26019	0.275891	1	-0.0705118	7.69478	0.787396	1	-0.457524	7.92787	0.035032	0.0640471
ENSMUSG00000026203	Dnajb2	ENSMUST00000188346.6,ENSMUST00000187058.6,ENSMUST00000190445.1,ENSMUST00000185403.6,ENSMUST00000188290.6,ENSMUST00000188931.6,ENSMUST00000190379.1,ENSMUST00000188628.1,ENSMUST00000186600.1,ENSMUST00000055223.13,ENSMUST00000082158.12,ENSMUST00000185654.2	nonsense_mediated_decay,retained_intron,protein_coding	0.186681	0.793888	0.345357	0.471328	0.497366	0.999997	0.206055	5.39041	0.25581	0.324419	-0.214433	5.19556	0.191081	0.566857	-0.397288	5.09024	0.00215297	0.0154181	0.105901	5.52917	0.668007	0.922214	-0.040964	5.43829	0.87314	0.954751	0.531367	5.36146	0.0123716	0.0305106	-0.182354	5.01399	0.254099	1	-0.147426	5.48962	0.552829	1	0.542676	5.1841	0.0114592	0.0241325
ENSMUSG00000026204	Ptprn	ENSMUST00000188401.1,ENSMUST00000185849.6,ENSMUST00000189769.6,ENSMUST00000187216.1,ENSMUST00000186178.6,ENSMUST00000027404.11	processed_transcript,retained_intron,protein_coding	0.359108	0.947822	6.27227e-11	1.14628e-09	0.636358	0.999997	1.11976	9.41787	1.13949e-23	1.66164e-22	-0.197417	8.6717	0.147277	0.513246	-0.201217	8.65908	0.135282	0.29446	-0.296289	9.68761	0.102122	0.522379	-0.0909884	9.79216	0.568097	0.786166	1.02937	9.16217	1.24328e-08	1.20161e-07	-0.00290104	8.58431	0.984608	1	0.204805	9.64749	0.269472	1	1.21038	9.28024	8.30054e-14	1.43965e-12
ENSMUSG00000033061	Resp18	ENSMUST00000189203.1,ENSMUST00000039534.10,ENSMUST00000186229.1,ENSMUST00000191283.1	nonsense_mediated_decay,retained_intron,protein_coding	0.807455	0.999977	0.000101581	0.000445034	0.756859	0.999997	-1.20753	5.02001	5.12176e-09	2.10988e-08	-0.104552	5.46459	0.558375	0.837324	0.0621039	5.54908	0.744128	0.856299	-0.329545	4.09383	0.247494	0.70037	-0.215966	4.14184	0.524116	0.757607	-1.42742	4.86172	1.56384e-10	2.0301e-09	0.168657	5.507	0.40642	1	0.112628	3.9872	0.725333	1	-1.49919	5.00213	1.47972e-06	7.49015e-06
ENSMUSG00000026209	Dnpep	ENSMUST00000188652.6,ENSMUST00000191254.6,ENSMUST00000187000.6,ENSMUST00000186278.1,ENSMUST00000187836.6,ENSMUST00000185419.6,ENSMUST00000189282.2,ENSMUST00000189551.6,ENSMUST00000187075.6,ENSMUST00000185797.6,ENSMUST00000190005.1,ENSMUST00000113605.9,ENSMUST00000187791.1,ENSMUST00000066668.13	retained_intron,protein_coding	0.792138	0.999977	0.000114458	0.000493462	0.467052	0.999997	0.691135	4.73644	3.99437e-08	1.49531e-07	-0.0650763	4.34893	0.664796	0.894223	-0.113601	4.31101	0.441657	0.632603	0.0563291	5.0539	0.809882	0.969598	0.190196	5.12768	0.335814	0.606523	0.816127	4.7523	5.02013e-05	0.000232226	-0.0476813	4.29872	0.764086	1	0.134672	5.13488	0.539793	1	0.976766	4.80877	4.21224e-07	2.3853e-06
ENSMUSG00000026207	Speg	ENSMUST00000187214.1,ENSMUST00000113587.7,ENSMUST00000125118.1,ENSMUST00000113590.7,ENSMUST00000113588.7,ENSMUST00000132222.1,ENSMUST00000087122.11,ENSMUST00000113589.7,ENSMUST00000125306.1,ENSMUST00000143679.1,ENSMUST00000137868.7,ENSMUST00000132228.1,ENSMUST00000122266.2,ENSMUST00000148515.7,ENSMUST00000146705.1	nonsense_mediated_decay,processed_transcript,retained_intron,protein_coding	0.82074	0.999977	5.50135e-10	8.15754e-09	0.844851	0.999997	1.30417	6.81003	1.15752e-12	6.9137e-12	-0.116675	5.98053	0.531234	0.823296	-0.0393961	6.01241	0.785916	0.883693	-0.262116	7.15534	0.229358	0.686616	-0.144694	7.21211	0.442679	0.69868	1.16559	6.59804	2.34754e-08	2.15771e-07	0.077984	5.97087	0.63262	1	0.117172	7.08523	0.558465	1	1.18237	6.68541	8.84281e-14	1.52308e-12
ENSMUSG00000033021	Gmppa	ENSMUST00000135453.1,ENSMUST00000124539.1,ENSMUST00000145166.7,ENSMUST00000140287.7,ENSMUST00000131545.7,ENSMUST00000143730.7,ENSMUST00000132291.7,ENSMUST00000141124.1,ENSMUST00000037796.13,ENSMUST00000188097.1,ENSMUST00000133418.7,ENSMUST00000113584.7,ENSMUST00000144874.7	nonsense_mediated_decay,retained_intron,protein_coding	0.469725	0.999977	0.651213	0.751075	0.743818	0.999997	0.117887	3.73797	0.582532	0.652035	-0.10589	3.65088	0.610139	0.867851	-0.306765	3.53282	0.0818443	0.207703	0.0914452	3.82674	0.755963	0.953902	-0.0079215	3.76089	0.99131	1	0.313482	3.74083	0.222478	0.336455	-0.200732	3.51074	0.355362	1	-0.101029	3.80129	0.747265	1	0.394894	3.58327	0.160647	0.234773
ENSMUSG00000033007	Asic4	ENSMUST00000113577.7,ENSMUST00000037708.9	protein_coding	0.136254	0.711731	3.29251e-37	2.31661e-34	0.347227	0.999997	2.96299	6.53905	3.49949e-70	6.56597e-68	-0.198104	4.32809	0.321462	0.69146	0.181991	4.53331	0.38278	0.580252	0.0580704	7.37957	0.786576	0.963079	0.0647077	7.3777	0.697531	0.866763	3.22826	6.57969	2.97915e-46	2.20645e-43	0.380706	4.44429	0.0773428	1	0.00620169	7.39563	0.97189	1	2.82718	6.60231	3.79593e-46	2.32245e-43
ENSMUSG00000032997	Chpf	ENSMUST00000124042.1,ENSMUST00000143496.7,ENSMUST00000094818.3,ENSMUST00000138683.1,ENSMUST00000079205.13	nonsense_mediated_decay,retained_intron,protein_coding	0.310235	0.917171	0.000596502	0.00212883	0.796518	0.999997	0.91249	6.35344	9.50984e-13	5.73607e-12	0.226569	5.99147	0.17628	0.549175	0.388051	6.08101	0.0311869	0.10575	0.335557	6.91903	0.234365	0.691462	0.642994	7.11325	0.00119973	0.0192123	1.02766	6.65954	0.000188314	0.000758648	0.163154	6.16928	0.41516	1	0.306525	7.20351	0.253266	1	1.14425	6.89805	6.37499e-08	4.19593e-07
ENSMUSG00000026211	Obsl1	ENSMUST00000150293.1,ENSMUST00000145306.1,ENSMUST00000156499.1,ENSMUST00000127507.7,ENSMUST00000155084.7,ENSMUST00000156705.1,ENSMUST00000145382.1,ENSMUST00000154636.1,ENSMUST00000129403.7,ENSMUST00000132252.1,ENSMUST00000113567.8,ENSMUST00000113565.2,ENSMUST00000138352.1	processed_transcript,retained_intron,protein_coding	0.683007	0.999977	0.924395	0.948444	0.646003	0.999997	0.0186999	2.68916	0.968781	0.978236	-0.213347	2.59048	0.413018	0.754754	-0.199255	2.58839	0.275787	0.471668	0.131211	2.75137	0.717145	0.939879	-0.133725	2.59732	0.698865	0.86705	0.360462	2.64946	0.29541	0.419434	0.0147141	2.50599	0.956183	1	-0.266582	2.66265	0.464385	1	0.0539163	2.51265	0.845253	0.887576
ENSMUSG00000051703	Tmem198	ENSMUST00000050899.6,ENSMUST00000148980.1,ENSMUST00000113575.8,ENSMUST00000187411.1	protein_coding	0.852285	0.999977	3.16282e-07	2.58847e-06	0.748433	0.999997	1.10502	5.46019	4.13008e-08	1.54283e-07	-0.00269977	4.8365	0.986072	1	-0.0954433	4.77395	0.510668	0.688853	-0.194722	5.78303	0.419282	0.80968	-0.122105	5.8164	0.562915	0.782542	0.921362	5.33735	3.57771e-05	0.000170029	-0.0924264	4.79233	0.598486	1	0.0725511	5.72141	0.716113	1	1.06137	5.33782	3.25477e-11	3.78522e-10
ENSMUSG00000032968	Inha	ENSMUST00000037330.4	protein_coding	0.599037	0.999977	0.00994813	0.0248386	0.742611	0.999997	0.796459	2.11875	0.00435543	0.00831948	0.260028	1.87357	0.280641	0.658213	0.268589	1.86804	0.248398	0.440178	0.294499	2.6408	0.452702	0.826897	0.561032	2.8032	0.119926	0.348052	0.836459	2.40044	0.00818423	0.0213236	0.0104278	1.98414	0.976092	1	0.267079	2.88478	0.46921	1	1.06406	2.56507	0.000257133	0.000809842
ENSMUSG00000026213	Stk11ip	ENSMUST00000129652.1,ENSMUST00000027414.15,ENSMUST00000146575.7,ENSMUST00000140963.7,ENSMUST00000156838.7,ENSMUST00000129794.1,ENSMUST00000113553.1,ENSMUST00000154303.1,ENSMUST00000150560.1	processed_transcript,retained_intron,protein_coding	0.235587	0.859698	0.182687	0.286022	0.925924	0.999997	0.263243	4.17892	0.115523	0.162369	0.162574	4.16732	0.399432	0.747533	-0.143123	3.98308	0.378047	0.575866	0.0727643	4.32782	0.778941	0.960419	-0.154952	4.19311	0.490457	0.733347	0.178236	4.29996	0.451563	0.579887	-0.304705	4.09344	0.0962896	1	-0.227607	4.2361	0.364315	1	0.230952	4.02265	0.236529	0.323967
ENSMUSG00000006576	Slc4a3	ENSMUST00000132612.7,ENSMUST00000129703.7,ENSMUST00000027415.11,ENSMUST00000150142.7,ENSMUST00000142257.1,ENSMUST00000154101.7,ENSMUST00000189794.1,ENSMUST00000132110.1,ENSMUST00000124341.7,ENSMUST00000145258.2,ENSMUST00000145516.1,ENSMUST00000138814.1	nonsense_mediated_decay,retained_intron,protein_coding	0.247584	0.868549	0.0295802	0.0636083	0.637507	0.999997	0.431663	6.57355	0.0140828	0.0244658	-0.11228	6.3082	0.506811	0.808324	-0.311155	6.19108	0.0144312	0.0615756	0.0339595	6.77127	0.89228	0.988148	-0.0343418	6.72634	0.856493	0.947742	0.585922	6.55459	0.00683957	0.0182112	-0.198508	6.16551	0.213036	1	-0.0682565	6.73993	0.734796	1	0.688748	6.41592	1.70075e-06	8.48686e-06
ENSMUSG00000026235	Epha4	ENSMUST00000188952.6,ENSMUST00000027451.12,ENSMUST00000189934.1,ENSMUST00000186930.1,ENSMUST00000190149.6,ENSMUST00000187346.1,ENSMUST00000188797.6	nonsense_mediated_decay,retained_intron,protein_coding	0.741885	0.999977	0.410679	0.53649	0.77023	0.999997	0.127606	8.73982	0.180972	0.240657	0.129822	8.77924	0.417066	0.756182	0.0757867	8.73704	0.493856	0.676091	0.0101948	8.78568	0.962977	1	0.103724	8.83397	0.539817	0.767226	0.0125568	8.81345	0.949749	0.969008	-0.0528704	8.80865	0.727456	1	0.0920725	8.82597	0.644637	1	0.136862	8.82118	0.371754	0.469472
ENSMUSG00000032908	Sgpp2	ENSMUST00000036172.9	protein_coding	0.166458	0.763057	0.00115155	0.00382185	0.703338	0.999997	0.968618	5.25941	1.39819e-10	6.7729e-10	-0.0685807	4.69121	0.68267	0.901293	-0.478274	4.46706	0.0198441	0.0773385	-0.377005	5.44337	0.136652	0.572867	-0.704998	5.27867	0.018686	0.116919	0.658956	4.9975	0.00478906	0.0133767	-0.409406	4.47427	0.0604496	1	-0.331012	5.10226	0.295266	1	0.72101	4.62739	0.0242686	0.0465396
ENSMUSG00000026245	Farsb	ENSMUST00000189931.6,ENSMUST00000189529.6,ENSMUST00000170217.7,ENSMUST00000068333.13,ENSMUST00000188247.6,ENSMUST00000191021.1,ENSMUST00000190441.1	nonsense_mediated_decay,processed_transcript,retained_intron,protein_coding	0.105545	0.649706	0.198355	0.305811	0.887783	0.999997	-0.278419	5.51519	0.0194735	0.0328771	-0.289457	5.51873	0.0476677	0.306572	-0.389995	5.45768	0.00716141	0.0371043	-0.285238	5.19174	0.203511	0.659463	-0.487101	5.08213	0.0244842	0.137816	-0.27033	5.23648	0.195092	0.30215	-0.0998908	5.34132	0.529287	1	-0.202376	4.95255	0.417815	1	-0.394088	5.07931	0.0648531	0.109138
ENSMUSG00000032883	Acsl3	ENSMUST00000154777.1,ENSMUST00000134566.7,ENSMUST00000132997.1,ENSMUST00000148608.1,ENSMUST00000135642.1,ENSMUST00000035779.14,ENSMUST00000142704.7	retained_intron,protein_coding	0.537929	0.999977	1.70822e-07	1.49677e-06	0.447118	0.999997	-1.04954	7.34927	4.50799e-21	5.45924e-20	0.105713	7.87008	0.567498	0.842654	0.20546	7.91952	0.190531	0.36829	-0.14451	6.62831	0.455497	0.828297	-0.0937976	6.64941	0.551396	0.774671	-1.29427	7.38393	6.48445e-10	7.668e-09	0.100421	7.96689	0.60495	1	0.0494755	6.57827	0.797022	1	-1.36684	7.46013	1.09852e-14	2.2052e-13
ENSMUSG00000079470	Utp14b	ENSMUST00000151622.1,ENSMUST00000053760.11	protein_coding	0.405124	0.972405	0.000100006	0.000439227	0.389911	0.999997	-1.46018	4.40989	8.62697e-27	1.53669e-25	0.376783	5.20694	0.188112	0.563963	0.0117025	4.97644	0.966734	0.988557	0.294984	3.64713	0.434554	0.816536	-0.565177	3.17285	0.0415497	0.190117	-1.54344	4.77101	6.51106e-05	0.000292447	-0.364959	5.18716	0.248671	1	-0.862855	3.38101	0.0197045	1	-2.06458	4.28479	7.30727e-12	9.39926e-11
ENSMUSG00000099377	Gm6159	ENSMUST00000191249.1	processed_pseudogene	0.642631	0.999977	0.0351024	0.0733969	0.995168	0.999997	1.09835	0.230808	0.00311785	0.00612257	0.315668	-0.120084	0.466155	0.784563	0.473791	-0.0391935	0.189914	0.367602	0.347663	0.856824	0.612156	0.901664	0.532586	1.06031	0.264317	0.53646	1.15424	0.437349	0.0616934	0.118357	0.158202	0.073021	0.686787	1	0.165704	1.11246	0.852882	1	1.15427	0.749849	0.00146649	0.00386813
ENSMUSG00000050711	Scg2	ENSMUST00000185234.1,ENSMUST00000049972.5	protein_coding	0.0347848	0.415818	1.43567e-05	7.71095e-05	0.614462	0.999997	0.90788	8.60876	2.55947e-16	2.11242e-15	-0.291588	7.95534	0.02841	0.233793	0.179969	8.20985	0.238112	0.429468	-0.0683958	8.9318	0.720567	0.940923	0.169487	9.06349	0.433295	0.691464	1.13251	8.47104	2.76787e-10	3.4591e-09	0.472949	8.08059	0.00382928	1	0.236149	9.0143	0.300864	1	0.876798	8.77133	6.72779e-05	0.000240777
ENSMUSG00000054702	Ap1s3	ENSMUST00000159312.1,ENSMUST00000160706.1,ENSMUST00000162342.7	nonsense_mediated_decay,protein_coding	0.933453	0.999977	0.93878	0.958412	0.725579	0.999997	0.0323981	1.30584	0.952359	0.965254	0.0820434	1.35335	0.866743	0.969311	-0.125849	1.22323	0.795357	0.889334	0.338233	1.43928	0.607572	0.899501	-0.522306	1.03351	0.317766	0.588297	0.28634	1.44118	0.624352	0.732021	-0.206603	1.28832	0.710134	1	-0.862668	1.16485	0.169335	1	-0.372339	0.996826	0.533274	0.625509
ENSMUSG00000073643	Wdfy1	ENSMUST00000143368.7,ENSMUST00000130714.7,ENSMUST00000127771.7,ENSMUST00000113514.7,ENSMUST00000113512.7,ENSMUST00000186464.1,ENSMUST00000138319.1,ENSMUST00000113515.7,ENSMUST00000113510.7,ENSMUST00000113511.7,ENSMUST00000125641.1,ENSMUST00000187005.6,ENSMUST00000048820.13,ENSMUST00000113513.7	nonsense_mediated_decay,processed_transcript,retained_intron,protein_coding	0.91713	0.999977	0.8799	0.917725	0.590134	0.999997	0.0530056	4.1665	0.921185	0.940705	-0.00641706	4.1578	0.978549	1	0.157168	4.24133	0.626442	0.777157	-0.507865	3.90811	0.266833	0.715349	-0.476087	3.9175	0.317895	0.588297	-0.443907	3.93324	0.223498	0.337707	0.162523	4.2413	0.61713	1	0.0342988	3.66844	0.937036	1	-0.604762	4.02364	0.0665883	0.111711
ENSMUSG00000026248	Mrpl44	ENSMUST00000189176.1,ENSMUST00000027464.8	retained_intron,protein_coding	0.910353	0.999977	4.8677e-05	0.000231648	0.772349	0.999997	0.846643	4.3618	4.90882e-07	1.62879e-06	0.036747	3.93198	0.838264	0.959456	0.0852311	3.94867	0.624245	0.775846	-0.162573	4.62269	0.518569	0.860671	-0.029332	4.68753	0.87687	0.956685	0.660085	4.28291	0.00619885	0.0167172	0.049863	3.97415	0.778603	1	0.13055	4.60595	0.599316	1	0.715407	4.36471	0.000160316	0.000531818
ENSMUSG00000026249	Serpine2	ENSMUST00000191529.1,ENSMUST00000189793.6,ENSMUST00000153862.1,ENSMUST00000190724.1,ENSMUST00000027467.10,ENSMUST00000191026.1	retained_intron,protein_coding	0.74918	0.999977	0.00171729	0.00539292	0.715905	0.999997	0.517716	7.45344	1.37933e-07	4.87254e-07	0.0335297	7.21995	0.815575	0.950119	0.114888	7.25707	0.285167	0.481795	0.00769591	7.67203	0.96821	1	-0.0365134	7.6407	0.851505	0.94574	0.497711	7.47777	0.00201914	0.00629728	0.0824702	7.27775	0.542629	1	-0.045296	7.64153	0.825749	1	0.348011	7.47198	0.0623678	0.10546
ENSMUSG00000067106	Gm5529	ENSMUST00000165691.2	processed_pseudogene	0.550886	0.999977	0.0343987	0.0721398	0.911585	0.999997	0.788409	0.464553	0.0212721	0.0356103	-0.25448	-0.0357216	0.493827	0.801122	-0.382735	-0.10251	0.274801	0.470495	-0.175751	0.762782	0.7439	0.949184	-0.157351	0.747281	0.739544	0.888792	0.867223	0.252456	0.0634925	0.121181	-0.128404	-0.194529	0.743573	1	0.0162722	0.676914	1	1	0.989933	0.233156	0.00506866	0.0117178
ENSMUSG00000004364	Cul3	ENSMUST00000170897.7,ENSMUST00000167794.1,ENSMUST00000164108.7,ENSMUST00000167293.1,ENSMUST00000163119.7,ENSMUST00000168372.1	nonsense_mediated_decay,retained_intron,protein_coding	0.775844	0.999977	0.905075	0.935729	0.958997	0.999997	0.0140204	7.94017	0.890764	0.916757	0.0216855	7.97544	0.923886	0.986788	0.145183	8.0375	0.260341	0.454137	0.0928897	7.97843	0.692088	0.931166	0.260394	8.07302	0.209538	0.475844	0.0861453	8.00189	0.739472	0.821947	0.124909	8.04964	0.528271	1	0.165614	8.09226	0.512221	1	0.103515	8.13254	0.588698	0.675431
ENSMUSG00000038608	Dock10	ENSMUST00000190595.6,ENSMUST00000077946.11,ENSMUST00000187698.1,ENSMUST00000191449.1,ENSMUST00000189486.6,ENSMUST00000186835.1,ENSMUST00000191505.1,ENSMUST00000187774.6,ENSMUST00000187885.1,ENSMUST00000186087.6,ENSMUST00000190983.6	retained_intron,protein_coding	0.278555	0.894725	0.08934	0.160397	0.0511421	0.999997	-0.441226	5.75391	0.0171015	0.0291912	-0.337886	5.80302	0.11736	0.464951	-0.309735	5.80753	0.0247824	0.0904404	0.433755	5.75545	0.110788	0.536847	0.372564	5.71154	0.0836813	0.283068	0.334692	5.79913	0.209341	0.32027	0.0290722	5.66577	0.887985	1	-0.0608628	5.88377	0.786633	1	0.221686	5.76404	0.186414	0.26592
ENSMUSG00000054976	Nyap2	ENSMUST00000113494.8,ENSMUST00000137862.7,ENSMUST00000123285.1,ENSMUST00000068275.11,ENSMUST00000123720.7	protein_coding	0.760592	0.999977	0.410912	0.536703	0.86514	0.999997	-0.175163	6.63675	0.103147	0.146793	0.129485	6.82464	0.362013	0.722736	0.0444	6.76459	0.776369	0.877445	0.0662085	6.56366	0.762647	0.956019	-0.0735073	6.47745	0.669633	0.849538	-0.232997	6.74153	0.235705	0.352256	-0.084461	6.83871	0.6195	1	-0.141796	6.5115	0.505904	1	-0.310949	6.61842	0.092582	0.147628
ENSMUSG00000055980	Irs1	ENSMUST00000069799.2	protein_coding	0.73536	0.999977	0.000172789	0.000709925	0.706264	0.999997	-1.31864	4.57007	4.95243e-12	2.78874e-11	0.243275	5.24379	0.0973479	0.424024	0.0980132	5.14611	0.485419	0.669446	0.0158915	3.75226	0.978763	1	-0.269207	3.58796	0.448708	0.703221	-1.53173	4.76114	1.82761e-06	1.15122e-05	-0.144421	5.27475	0.322602	1	-0.284669	3.60734	0.486177	1	-1.69214	4.56796	1.99955e-08	1.44816e-07
ENSMUSG00000026142	Rhbdd1	ENSMUST00000140020.1,ENSMUST00000027322.13,ENSMUST00000187475.1	retained_intron,protein_coding	0.966388	0.999977	0.000126885	0.000538783	0.69405	0.999997	-1.57777	2.11353	2.95084e-10	1.38092e-09	0.0853888	2.7135	0.711199	0.911558	0.0166114	2.66506	0.933234	0.969687	-0.160311	1.01665	0.818779	0.971647	-0.417427	0.88078	0.361195	0.630331	-1.80742	2.16659	0.000427745	0.00157365	-0.0667406	2.71928	0.773378	1	-0.260698	0.804705	0.685828	1	-2.02491	2.02296	1.56034e-10	1.626e-09
ENSMUSG00000026150	Mff	ENSMUST00000160750.7,ENSMUST00000160744.1,ENSMUST00000161648.7,ENSMUST00000162573.2,ENSMUST00000160632.7,ENSMUST00000159279.7,ENSMUST00000160044.1,ENSMUST00000162003.7,ENSMUST00000188333.1,ENSMUST00000160786.7,ENSMUST00000078332.12,ENSMUST00000161572.7,ENSMUST00000162794.1,ENSMUST00000162056.7,ENSMUST00000160972.7,ENSMUST00000073025.11	processed_transcript,retained_intron,protein_coding	0.938756	0.999977	0.370782	0.496445	0.90944	0.999997	0.120813	7.51613	0.287399	0.359524	-0.0338299	7.46454	0.806519	0.946615	-0.0476063	7.44639	0.657448	0.799461	-0.0587639	7.52001	0.748942	0.950747	-0.115285	7.48226	0.482205	0.727586	0.100712	7.47496	0.568609	0.684003	-0.0123748	7.44537	0.926869	1	-0.0580904	7.45472	0.757734	1	0.0322827	7.42455	0.81787	0.866657
ENSMUSG00000026159	Agfg1	ENSMUST00000190046.6,ENSMUST00000063380.10,ENSMUST00000186043.1,ENSMUST00000187899.6,ENSMUST00000189220.6,ENSMUST00000186302.6,ENSMUST00000190052.6,ENSMUST00000113444.7	protein_coding	0.0895235	0.608293	0.202649	0.310878	0.930264	0.999997	-0.361388	7.02604	0.00112894	0.00240013	-0.378774	7.0208	0.0363432	0.264461	-0.540936	6.93073	0.00190547	0.0141466	-0.455161	6.56932	0.080358	0.47908	-0.664479	6.4632	0.00117175	0.0188875	-0.433864	6.62172	0.109968	0.190084	-0.161917	6.77	0.445533	1	-0.209586	6.24327	0.435749	1	-0.500697	6.42854	0.0320703	0.0593261
ENSMUSG00000026163	Sphkap	ENSMUST00000053075.14,ENSMUST00000159078.1,ENSMUST00000160237.1,ENSMUST00000160953.7,ENSMUST00000160567.1	retained_intron,protein_coding	0.249049	0.868549	7.38097e-08	7.0179e-07	0.279326	0.999997	-2.00989	7.34756	4.78377e-16	3.86881e-15	0.500568	8.36155	0.013457	0.159669	0.519193	8.36351	9.83764e-05	0.00141839	-0.244645	5.86176	0.398656	0.796633	0.036174	6.00909	0.938312	0.981345	-2.74756	7.73159	5.20441e-27	6.90911e-25	0.0197926	8.56625	0.918098	1	0.280199	5.88661	0.417743	1	-2.50379	7.78109	1.59789e-12	2.27127e-11
ENSMUSG00000045658	Pid1	ENSMUST00000177458.1,ENSMUST00000176822.1,ENSMUST00000175948.1,ENSMUST00000175996.7,ENSMUST00000187992.1,ENSMUST00000176559.7,ENSMUST00000176720.1,ENSMUST00000168574.8	processed_transcript,retained_intron,protein_coding	0.880652	0.999977	0.0248072	0.0548216	0.333007	0.999997	-0.428104	5.13395	0.00200035	0.00407247	0.0880097	5.41033	0.536552	0.824276	0.0517523	5.37926	0.678933	0.814358	0.0179432	4.8921	0.936313	0.996784	-0.26767	4.72769	0.245178	0.515716	-0.496716	5.2002	0.00854158	0.0221038	-0.0352794	5.43216	0.804672	1	-0.287607	4.75104	0.230933	1	-0.766535	5.05487	8.93431e-05	0.000310582
ENSMUSG00000036766	Dner	ENSMUST00000049126.12,ENSMUST00000191306.1,ENSMUST00000191546.2,ENSMUST00000185606.2	retained_intron,protein_coding	0.179228	0.784967	8.8597e-13	2.33909e-11	0.029113	0.999997	-1.55296	6.4094	1.53527e-12	9.05463e-12	0.0505815	7.04138	0.704859	0.909644	0.320956	7.19391	0.00467461	0.0271941	-0.618509	5.09252	0.0270306	0.30056	-0.306006	5.23702	0.207675	0.473494	-2.21514	6.32528	4.79562e-27	6.42704e-25	0.271369	7.20655	0.0309325	1	0.312155	4.94707	0.17392	1	-2.19868	6.59254	9.30631e-46	5.23833e-43
ENSMUSG00000026219	Trip12	ENSMUST00000189841.1,ENSMUST00000190464.6,ENSMUST00000185672.1,ENSMUST00000186648.6,ENSMUST00000187733.1,ENSMUST00000190125.1,ENSMUST00000189496.6,ENSMUST00000186894.6,ENSMUST00000027421.12,ENSMUST00000185909.6,ENSMUST00000187818.1,ENSMUST00000186465.6,ENSMUST00000189670.6,ENSMUST00000191187.1,ENSMUST00000185567.1,ENSMUST00000185720.1,ENSMUST00000190067.6,ENSMUST00000190474.1	nonsense_mediated_decay,retained_intron,protein_coding	0.767546	0.999977	0.218764	0.329774	0.84709	0.999997	-0.259961	8.25225	0.0162913	0.0279438	-0.112614	8.34263	0.390145	0.742009	-0.120926	8.32758	0.361129	0.559585	-0.0432844	8.06932	0.838655	0.977162	-0.185992	7.9844	0.287188	0.557974	-0.185383	8.17827	0.370337	0.500229	-0.00736651	8.29165	0.960888	1	-0.143272	7.96903	0.512208	1	-0.343937	8.09502	0.0465303	0.0819903
ENSMUSG00000073633	Fbxo36	ENSMUST00000151737.1,ENSMUST00000097672.3,ENSMUST00000143656.7,ENSMUST00000139562.7	processed_transcript,protein_coding	0.355276	0.944718	0.128265	0.215644	0.658019	0.999997	-1.07397	0.233563	0.0200103	0.0337065	0.831212	1.09958	0.0375356	0.268687	0.809012	1.06736	0.00334173	0.021259	1.27966	0.508316	0.194738	0.648146	1.63336	0.671641	0.00632746	0.0597584	-0.608747	1.19238	0.419441	0.548803	-0.0267552	1.37764	0.953589	1	0.338094	1.01734	0.635989	1	-0.256879	1.2334	0.412602	0.510744
ENSMUSG00000026220	Slc16a14	ENSMUST00000186980.1,ENSMUST00000027422.6	protein_coding	0.292852	0.907358	0.058955	0.113258	0.435929	0.999997	-0.604192	3.3016	0.00169059	0.00348878	0.453992	3.86521	0.0105004	0.139037	0.211364	3.70404	0.216773	0.402061	0.967878	3.56327	0.00731673	0.150569	0.66314	3.34602	0.0602573	0.234453	-0.0931456	3.97525	0.739424	0.821947	-0.241783	3.9282	0.135315	1	-0.304485	3.74268	0.420189	1	-0.182293	3.68868	0.534652	0.626812
ENSMUSG00000064281	Rpl19-ps1	ENSMUST00000121059.1	processed_pseudogene	0.388256	0.961961	0.743826	0.824767	0.742601	0.999997	0.11432	0.868452	0.722957	0.776604	0.189635	0.936293	0.505528	0.807742	-0.303037	0.661013	0.266163	0.460954	0.0116327	1.00761	0.975097	1	-0.019271	0.92194	0.964221	0.991406	-0.0249505	1.02608	0.922684	0.951419	-0.49155	0.798625	0.077755	1	-0.0386825	0.976382	0.981724	1	0.392162	0.711964	0.27574	0.368002
ENSMUSG00000036707	Cab39	ENSMUST00000187623.1,ENSMUST00000113360.7,ENSMUST00000130754.7,ENSMUST00000126962.2,ENSMUST00000097666.3	retained_intron,protein_coding	0.708338	0.999977	0.823425	0.880288	0.989262	0.999997	0.0302418	7.93667	0.750592	0.80054	0.12608	8.02436	0.423967	0.759827	0.157397	8.03256	0.167768	0.339656	0.0992002	7.98686	0.668782	0.922693	0.16278	8.01849	0.371048	0.639092	0.0069186	8.0543	0.976675	0.986065	0.03283	8.09492	0.828029	1	0.062033	8.04907	0.792115	1	0.0132234	8.08658	0.936186	0.956163
ENSMUSG00000026223	Itm2c	ENSMUST00000027425.15,ENSMUST00000139837.1,ENSMUST00000185569.1	retained_intron,protein_coding	0.164258	0.761509	2.93182e-06	1.88129e-05	0.438774	0.999997	0.746459	9.33701	6.04773e-12	3.37445e-11	0.192342	9.05836	0.110844	0.452311	0.290551	9.10794	0.0268454	0.0953571	0.384629	9.87217	0.0348498	0.338659	0.583112	9.99548	0.000654908	0.0124707	0.944298	9.65926	7.09665e-09	7.14846e-08	0.100115	9.19014	0.476841	1	0.197353	10.1157	0.292905	1	1.01735	9.804	3.4151e-10	3.33731e-09
ENSMUSG00000026224	4933407L21Rik	ENSMUST00000188949.1,ENSMUST00000027426.10,ENSMUST00000129392.1	retained_intron,protein_coding	0.557787	0.999977	0.00204833	0.00630585	0.762332	0.999997	1.20165	1.99058	2.05702e-05	5.59676e-05	-0.364034	1.14892	0.240397	0.621442	-0.316111	1.16481	0.378722	0.576523	0.00830866	2.46784	0.97738	1	-0.237829	2.34045	0.492036	0.734686	1.55676	1.82478	9.87103e-05	0.000424656	0.0510381	1.01314	0.89958	1	-0.244166	2.33456	0.522083	1	1.24573	1.72295	0.00092756	0.00256084
ENSMUSG00000099342	Gm18180	ENSMUST00000187562.1	processed_pseudogene	0.993527	0.999977	0.620408	0.725054	0.969997	0.999997	0.185656	0.73478	0.534942	0.608693	0.00656952	0.664981	1	1	-0.0383286	0.632328	0.944164	0.975609	-0.0260287	0.809018	1	1	0.0329217	0.856481	0.999594	1	0.15776	0.705373	0.733031	0.817306	-0.0423938	0.649119	0.931756	1	0.0444742	0.820829	1	1	0.235774	0.729975	0.586555	0.673412
ENSMUSG00000026227	2810459M11Rik	ENSMUST00000165824.2,ENSMUST00000027429.10	protein_coding	0.706003	0.999977	9.7326e-06	5.47829e-05	0.753352	0.999997	-1.71089	2.19184	4.85872e-12	2.74146e-11	-0.248943	2.64202	0.253466	0.632967	-0.232252	2.64155	0.245496	0.437655	-0.280736	0.968653	0.655368	0.919373	-0.524799	0.79473	0.28504	0.55583	-1.73017	1.97828	0.000697531	0.00243831	0.0179893	2.54292	0.94201	1	-0.227489	0.701495	0.781992	1	-2.03982	1.89278	1.14e-09	1.01148e-08
ENSMUSG00000026229	Psmd1	ENSMUST00000139715.7,ENSMUST00000147807.7,ENSMUST00000149946.1,ENSMUST00000143200.7,ENSMUST00000152184.1,ENSMUST00000133480.7,ENSMUST00000189234.1,ENSMUST00000027432.8,ENSMUST00000127104.1	nonsense_mediated_decay,processed_transcript,retained_intron,protein_coding	0.735937	0.999977	0.592899	0.702401	0.91252	0.999997	-0.107071	7.11509	0.302951	0.375906	0.0651251	7.23513	0.664516	0.894069	0.127324	7.26129	0.280613	0.476504	-0.0116793	7.03095	0.948671	0.999369	0.130171	7.10723	0.469649	0.717074	-0.181245	7.14918	0.338708	0.467973	0.0635687	7.29626	0.664665	1	0.14054	7.08699	0.49335	1	-0.12847	7.23427	0.416987	0.514859
ENSMUSG00000062590	Armc9	ENSMUST00000156675.7,ENSMUST00000123618.7,ENSMUST00000135973.7,ENSMUST00000153653.1,ENSMUST00000150059.7,ENSMUST00000027434.14,ENSMUST00000113309.8,ENSMUST00000131412.7,ENSMUST00000153389.7,ENSMUST00000126579.1,ENSMUST00000155168.7,ENSMUST00000186509.6,ENSMUST00000134858.7	nonsense_mediated_decay,processed_transcript,retained_intron,protein_coding	0.869349	0.999977	0.0218613	0.0492763	0.989345	0.999997	0.353667	4.68323	0.00373811	0.00722168	-0.0237442	4.51419	0.881791	0.975189	0.0470616	4.54337	0.741336	0.855089	0.019433	4.84159	0.928968	0.994782	0.0945765	4.87767	0.638626	0.832184	0.398203	4.68834	0.0432415	0.0882516	0.0714139	4.54164	0.656918	1	0.0729922	4.87592	0.751064	1	0.378443	4.74567	0.0275449	0.0519383
ENSMUSG00000026234	Ncl	ENSMUST00000185785.1,ENSMUST00000186050.1,ENSMUST00000185676.6,ENSMUST00000027438.7,ENSMUST00000189504.1,ENSMUST00000188682.1	retained_intron,protein_coding	0.559049	0.999977	0.432522	0.556959	0.31472	0.999997	-0.168012	8.12774	0.0999299	0.142835	0.00162787	8.23986	0.997905	1	0.161574	8.32333	0.251787	0.444311	0.401061	8.26126	0.0352459	0.340572	0.456877	8.29107	0.00959403	0.0780388	0.233014	8.3354	0.254059	0.373381	0.160699	8.32459	0.37181	1	0.0539591	8.43645	0.792106	1	0.102371	8.42445	0.54904	0.639207
ENSMUSG00000073627	C130036L24Rik	ENSMUST00000127284.1,ENSMUST00000190804.1,ENSMUST00000137643.1	processed_transcript,retained_intron	0.941329	0.999977	0.20862	0.317971	0.840992	0.999997	0.477541	1.28412	0.118892	0.166571	-0.119285	1.00656	0.694018	0.905389	-0.101084	1.00655	0.78382	0.882572	0.100144	1.57263	0.826706	0.973294	0.225864	1.6271	0.642919	0.834609	0.698525	1.28186	0.0360224	0.0756949	0.0196448	0.96594	0.947513	1	0.125038	1.6552	0.794187	1	0.767302	1.35576	0.0771718	0.126554
ENSMUSG00000026238	Ptma	ENSMUST00000045897.14,ENSMUST00000188699.6,ENSMUST00000186255.6,ENSMUST00000186932.1,ENSMUST00000188533.1	processed_transcript,protein_coding	0.651594	0.999977	0.506893	0.626086	0.408934	0.999997	-0.135621	6.3456	0.232669	0.298516	-0.109001	6.37921	0.413751	0.754754	-0.149566	6.34644	0.240264	0.43202	0.171231	6.3533	0.428899	0.813862	0.156615	6.33926	0.371216	0.639226	0.152219	6.38307	0.446495	0.575373	-0.039324	6.31355	0.778938	1	-0.0147091	6.40538	0.950763	1	0.152703	6.34179	0.360232	0.458252
ENSMUSG00000026239	Pde6d	ENSMUST00000027444.14,ENSMUST00000150653.1,ENSMUST00000143674.7,ENSMUST00000148683.1,ENSMUST00000146220.1	nonsense_mediated_decay,processed_transcript,retained_intron,protein_coding	0.6596	0.999977	5.04282e-10	7.55725e-09	0.988327	0.999997	1.12686	4.99571	7.87579e-19	7.96752e-18	-0.146774	4.27929	0.361182	0.722057	-0.117264	4.28497	0.410048	0.603956	-0.108244	5.37494	0.602259	0.897316	-0.0618546	5.39386	0.757727	0.896972	1.17236	4.88112	7.29856e-09	7.33086e-08	0.0304752	4.23211	0.856759	1	0.0457627	5.33867	0.838061	1	1.15843	4.90337	4.68516e-10	4.46677e-09
ENSMUSG00000026240	Cops7b	ENSMUST00000121534.7,ENSMUST00000127219.1,ENSMUST00000122884.1,ENSMUST00000138280.7,ENSMUST00000027446.10,ENSMUST00000149542.1	nonsense_mediated_decay,processed_transcript,protein_coding	0.263297	0.88091	0.0534207	0.104582	0.651934	0.999997	0.403349	4.40659	0.00226893	0.00457296	-0.302066	4.06032	0.0668744	0.358497	-0.260107	4.0714	0.0687387	0.184246	-0.0363644	4.55482	0.88955	0.988029	-0.162341	4.47802	0.490051	0.733058	0.671878	4.26448	0.00453867	0.0127583	0.0425011	3.94682	0.80717	1	-0.126278	4.46485	0.638073	1	0.482826	4.19563	0.0263914	0.0500377
ENSMUSG00000053333	Dis3l2	ENSMUST00000186682.1,ENSMUST00000190618.6,ENSMUST00000189044.6,ENSMUST00000188121.6,ENSMUST00000065694.7,ENSMUST00000168237.7	nonsense_mediated_decay,processed_transcript,retained_intron,protein_coding	0.329975	0.927014	0.0699899	0.13045	0.328787	0.999997	0.340694	5.1344	0.00265445	0.00528861	0.0657636	5.02013	0.694166	0.905389	0.255581	5.12271	0.10263	0.243789	0.333136	5.4755	0.148598	0.590032	0.17856	5.37419	0.353221	0.623499	0.61432	5.35774	0.00461362	0.0129457	0.191055	5.14769	0.290247	1	-0.15749	5.52125	0.485833	1	0.244703	5.33554	0.187422	0.266916
ENSMUSG00000084106	Gm6136	ENSMUST00000120149.1	processed_pseudogene	0.188577	0.797122	0.116885	0.200244	0.750956	0.999997	0.407143	2.55993	0.0353997	0.0564918	0.403501	2.61837	0.0815218	0.394218	0.417461	2.61746	0.0228494	0.0851528	0.437388	3.00647	0.183285	0.634286	0.231111	2.87422	0.507088	0.745546	0.450636	2.98303	0.116416	0.199183	0.0164002	2.78559	0.944022	1	-0.207815	3.06472	0.545403	1	0.204464	2.86982	0.470091	0.566962
ENSMUSG00000026247	Ecel1	ENSMUST00000027463.10,ENSMUST00000161002.7,ENSMUST00000162015.1,ENSMUST00000160810.1,ENSMUST00000159662.1	processed_transcript,retained_intron,protein_coding	0.0142655	0.283938	9.72596e-09	1.12924e-07	0.837928	0.999997	-2.51794	2.03485	1.42524e-07	5.02404e-07	0.0507663	2.77804	0.814657	0.949781	0.864198	3.28817	0.000126178	0.00174418	0.219477	0.454877	0.809802	0.969598	1.21393	1.04686	0.0547822	0.222866	-2.32804	2.13222	2.60897e-12	4.51579e-11	0.814555	3.26111	0.000614329	0.759394	0.984368	1.05305	0.0412049	1	-2.1981	2.89657	1.33068e-10	1.39846e-09
ENSMUSG00000026254	Eif4e2	ENSMUST00000113233.7,ENSMUST00000113235.7,ENSMUST00000123735.7,ENSMUST00000113231.3,ENSMUST00000113232.7,ENSMUST00000076362.11,ENSMUST00000113230.7,ENSMUST00000050876.13	protein_coding	0.609853	0.999977	0.0706411	0.131507	0.728318	0.999997	0.255023	5.68907	0.0204606	0.0343696	0.0151287	5.59397	0.915668	0.985326	-0.104933	5.51587	0.356673	0.554535	-0.129863	5.71788	0.514749	0.857936	-0.146047	5.70213	0.413377	0.675222	0.115057	5.63305	0.531714	0.652506	-0.119112	5.54413	0.372927	1	-0.0177184	5.64051	0.933601	1	0.191688	5.55097	0.212639	0.297028
ENSMUSG00000026255	Efhd1	ENSMUST00000150831.1,ENSMUST00000027472.6,ENSMUST00000118687.7	nonsense_mediated_decay,processed_transcript,protein_coding	0.981516	0.999977	4.23524e-10	6.44307e-09	0.165222	0.999997	-3.22085	2.9409	1.18349e-37	4.09191e-36	0.0516253	3.79837	0.845228	0.961601	0.0839126	3.80669	0.585989	0.748076	1.22532	1.42677	0.138733	0.576204	0.865585	1.11528	0.0809062	0.276865	-2.04462	3.16432	0.00123754	0.0040622	0.0331338	3.83878	0.882582	1	-0.35613	1.61624	0.624153	1	-2.47071	3.09371	1.09451e-17	3.46111e-16
ENSMUSG00000048000	Gigyf2	ENSMUST00000173152.1,ENSMUST00000173663.1,ENSMUST00000173636.1,ENSMUST00000172736.7,ENSMUST00000172964.7,ENSMUST00000172976.1,ENSMUST00000164992.8,ENSMUST00000173148.1,ENSMUST00000174671.7,ENSMUST00000174535.1,ENSMUST00000174583.7,ENSMUST00000187038.1,ENSMUST00000174501.7,ENSMUST00000173235.7,ENSMUST00000174334.7,ENSMUST00000173850.7,ENSMUST00000174482.1,ENSMUST00000174605.1,ENSMUST00000027475.14…	nonsense_mediated_decay,processed_transcript,retained_intron,protein_coding	0.169712	0.76878	0.223613	0.335182	0.900694	0.999997	-0.437885	6.57102	7.96382e-05	0.000201089	-0.37772	6.59899	0.0509375	0.316813	-0.601813	6.47988	7.6486e-06	0.000180287	-0.518953	6.03837	0.161962	0.604704	-0.79786	5.90442	0.000661693	0.0125474	-0.574943	6.14266	0.131497	0.2199	-0.223523	6.31999	0.249214	1	-0.277623	5.6467	0.454737	1	-0.649549	5.88676	0.00583378	0.0132793
ENSMUSG00000079436	Kcnj13	ENSMUST00000174179.1,ENSMUST00000113212.3	protein_coding	0.438193	0.98856	2.09084e-11	4.15568e-10	0.0971917	0.999997	-5.13313	0.186719	1.25353e-13	8.19688e-13	0.121298	0.979217	0.7085	0.91075	-0.36854	0.712601	0.219132	0.405207	0.783283	-2.24919	1	1	1.58801	-2.06444	0.398676	0.663376	-4.23554	0.359642	5.22103e-10	6.27952e-09	-0.4874	0.817608	0.0966748	1	0.749131	-1.93857	0.696367	1	-2.97067	-0.108495	3.65129e-07	2.08696e-06
ENSMUSG00000026259	Ngef	ENSMUST00000166463.1,ENSMUST00000068681.11,ENSMUST00000168235.1,ENSMUST00000027477.14	retained_intron,protein_coding	0.00148235	0.0712825	6.74111e-20	6.72773e-18	0.273718	0.999997	1.2947	9.12183	9.05149e-28	1.7306e-26	-0.37452	8.1612	0.00806854	0.120788	-0.44174	8.11694	0.000136718	0.00184634	-0.191348	9.50017	0.253313	0.702804	-0.124218	9.53075	0.397857	0.66264	1.48403	8.88728	3.611e-19	1.68817e-17	-0.0667158	7.95793	0.6283	1	0.0664083	9.43724	0.683719	1	1.59461	8.89964	8.83066e-34	2.07108e-31
ENSMUSG00000079434	Neu2	ENSMUST00000070898.5,ENSMUST00000164128.1,ENSMUST00000166259.7,ENSMUST00000172222.7,ENSMUST00000165109.1,ENSMUST00000163606.7,ENSMUST00000166055.7	protein_coding	0.0439932	0.459067	1.59483e-05	8.47843e-05	0.817373	0.999997	1.40441	3.27376	1.79431e-11	9.56423e-11	-0.60803	2.14831	0.0456304	0.299437	-0.710999	2.09557	0.00307599	0.0199989	-0.651851	3.48314	0.0518848	0.404507	-0.501017	3.54058	0.0634065	0.24134	1.37261	2.62408	0.000319555	0.00121515	-0.0986376	1.81584	0.756703	1	0.150599	3.23179	0.661821	1	1.599	2.71364	1.74749e-08	1.27545e-07
ENSMUSG00000026288	Inpp5d	ENSMUST00000164592.7,ENSMUST00000165554.1,ENSMUST00000042275.14,ENSMUST00000170300.7,ENSMUST00000072999.12,ENSMUST00000168783.7,ENSMUST00000169754.7,ENSMUST00000163548.1,ENSMUST00000163576.1,ENSMUST00000167032.1,ENSMUST00000163222.1	nonsense_mediated_decay,processed_transcript,retained_intron,protein_coding	0.379807	0.956568	0.00872889	0.0222121	0.732973	0.999997	-1.08412	3.50376	5.87771e-06	1.71993e-05	-0.274214	3.80908	0.297391	0.674342	-0.519534	3.6757	0.00322969	0.0207431	-0.674519	2.49846	0.183107	0.633868	-0.838259	2.40815	0.0273286	0.148769	-1.49381	3.13998	0.00129579	0.00423859	-0.245791	3.57183	0.347377	1	-0.156616	2.06537	0.754768	1	-1.43583	2.89283	7.18155e-07	3.87199e-06
ENSMUSG00000026289	Atg16l1	ENSMUST00000113190.2,ENSMUST00000151037.7,ENSMUST00000139628.1,ENSMUST00000134603.1,ENSMUST00000137638.7,ENSMUST00000133072.7,ENSMUST00000127884.1,ENSMUST00000129431.1,ENSMUST00000027512.12,ENSMUST00000144047.7,ENSMUST00000113186.7	retained_intron,protein_coding	0.460464	0.995537	0.002035	0.00627359	0.909543	0.999997	0.57173	5.67093	3.04688e-07	1.0374e-06	0.144959	5.47342	0.309088	0.682442	0.22222	5.50885	0.123945	0.278264	0.0505892	5.93728	0.809964	0.969598	0.19699	6.01742	0.33168	0.601702	0.479704	5.76533	0.0106772	0.026792	0.0786479	5.5748	0.623189	1	0.144764	6.02206	0.515159	1	0.523399	5.8662	0.0072039	0.016068
ENSMUSG00000056055	Sag	ENSMUST00000128761.7,ENSMUST00000156381.7,ENSMUST00000145385.1,ENSMUST00000177757.1,ENSMUST00000144334.7,ENSMUST00000130886.7,ENSMUST00000136708.1,ENSMUST00000155393.7,ENSMUST00000077772.11	processed_transcript,retained_intron,protein_coding	0.587142	0.999977	0.0110074	0.027151	0.185078	0.999997	-1.11285	0.947128	0.00465024	0.00881821	-0.362845	1.14873	0.207364	0.586419	-0.111226	1.27127	0.713164	0.83634	0.509845	0.606037	0.445096	0.822838	0.851818	0.791381	0.124986	0.35661	-0.217005	0.906855	0.576888	0.691067	0.253204	1.1176	0.44079	1	0.337222	0.939117	0.494123	1	-0.177798	1.14155	0.644896	0.724897
ENSMUSG00000070738	Dgkd	ENSMUST00000185260.6,ENSMUST00000190061.6,ENSMUST00000189448.1,ENSMUST00000189726.1,ENSMUST00000191589.1,ENSMUST00000190243.1,ENSMUST00000027517.13	retained_intron,protein_coding	0.961935	0.999977	0.155885	0.251676	0.747103	0.999997	0.24398	6.58579	0.0402287	0.0634212	-0.0371168	6.46721	0.790686	0.94194	0.000654019	6.47777	1	1	-0.0334419	6.66215	0.875368	0.985795	0.162658	6.76982	0.378061	0.645789	0.250935	6.55621	0.201406	0.310149	0.0386811	6.47249	0.788913	1	0.194992	6.73742	0.363461	1	0.386087	6.66591	0.0182506	0.0363154
ENSMUSG00000005501	Usp40	ENSMUST00000189586.1,ENSMUST00000187758.6,ENSMUST00000040783.10,ENSMUST00000188332.6,ENSMUST00000187871.1,ENSMUST00000189409.6,ENSMUST00000186670.1,ENSMUST00000190446.1,ENSMUST00000186315.1	nonsense_mediated_decay,retained_intron,protein_coding	0.679423	0.999977	0.0354087	0.0739603	0.510041	0.999997	-0.626515	2.96409	0.000236115	0.000556643	0.185522	3.36133	0.465219	0.783832	0.221045	3.37251	0.291188	0.488271	0.568134	2.94432	0.103189	0.523393	0.638127	2.98537	0.0195343	0.119724	-0.232198	3.31118	0.474209	0.601902	0.0367612	3.45782	0.892077	1	0.0682457	3.18191	0.830248	1	-0.225661	3.34152	0.353943	0.451885
ENSMUSG00000044783	Hjurp	ENSMUST00000126739.1,ENSMUST00000065420.11,ENSMUST00000148384.1,ENSMUST00000128532.1,ENSMUST00000054674.14,ENSMUST00000147393.1,ENSMUST00000127446.1	retained_intron,protein_coding	0.0323986	0.404537	0.607686	0.714698	0.749068	0.999997	-0.125752	4.98419	0.324974	0.398939	0.480418	5.36808	0.000915326	0.0323217	0.482241	5.35848	0.00207281	0.0149736	0.706576	5.3401	0.0079213	0.157664	0.650723	5.29745	0.000865861	0.0152109	0.102349	5.58061	0.669464	0.767846	0.00321496	5.55754	0.986812	1	-0.0566864	5.56258	0.821986	1	0.0189365	5.53699	0.918564	0.943256
ENSMUSG00000049866	Arl4c	ENSMUST00000051236.10,ENSMUST00000159814.1,ENSMUST00000187810.1	nonsense_mediated_decay,protein_coding	0.626616	0.999977	2.4819e-07	2.1014e-06	0.711254	0.999997	-1.18542	4.89745	1.16526e-16	9.94998e-16	-0.191284	5.28934	0.171799	0.544126	-0.142379	5.30595	0.254794	0.447936	-0.0631353	4.12189	0.839555	0.977162	-0.233177	4.02238	0.319903	0.590384	-1.05812	4.75565	9.58693e-05	0.000413826	0.0500272	5.23148	0.722642	1	-0.167069	3.99883	0.579384	1	-1.30467	4.72314	6.04488e-14	1.07539e-12
ENSMUSG00000036206	Sh3bp4	ENSMUST00000123745.1,ENSMUST00000066279.10	processed_transcript,protein_coding	0.530105	0.999977	0.00175124	0.00548608	0.939635	0.999997	-1.07192	3.84292	1.24784e-08	4.91591e-08	-0.00398775	4.29275	0.982903	1	0.279566	4.44973	0.0461729	0.13842	0.0141379	3.19699	0.994269	1	0.170588	3.2775	0.626179	0.824236	-1.04093	3.85727	0.00299655	0.00886804	0.284615	4.44144	0.073179	1	0.157898	3.26849	0.701565	1	-1.19428	4.07854	1.25522e-05	5.22744e-05
ENSMUSG00000055013	Agap1	ENSMUST00000185417.1,ENSMUST00000190096.6,ENSMUST00000027521.14,ENSMUST00000212924.1,ENSMUST00000074945.6,ENSMUST00000212721.1	retained_intron,protein_coding	0.292083	0.906727	0.187695	0.292494	0.219835	0.999997	0.20757	7.4715	0.0960411	0.138034	0.16352	7.48885	0.223405	0.604022	0.251388	7.53122	0.0718396	0.19031	0.559532	7.89459	0.00294246	0.0898186	0.424238	7.80057	0.0185983	0.116681	0.607531	7.8658	0.000223622	0.000882945	0.0890603	7.60373	0.54016	1	-0.136418	8.03079	0.479877	1	0.357668	7.80533	0.0299186	0.0559265
ENSMUSG00000067081	Asb18	ENSMUST00000086882.7,ENSMUST00000151330.1,ENSMUST00000154228.7,ENSMUST00000097656.9	nonsense_mediated_decay,protein_coding	0.962816	0.999977	0.0697302	0.130035	0.944569	0.999997	0.783703	2.01554	0.00282696	0.00559901	-0.0256506	1.6128	0.944868	0.991706	0.0761856	1.66185	0.822237	0.906425	0.175323	2.46104	0.680536	0.926878	0.204352	2.47171	0.639309	0.83272	0.985843	2.11142	0.0198082	0.0457178	0.100421	1.65702	0.797114	1	0.028893	2.53394	0.951965	1	0.876747	2.16152	0.0299974	0.0560291
ENSMUSG00000044337	Ackr3	ENSMUST00000159654.1,ENSMUST00000065587.4	protein_coding	0.371115	0.953192	0.000382594	0.00143812	0.45969	0.999997	-1.42986	1.932	2.12681e-06	6.56614e-06	0.500365	2.75389	0.0398566	0.276935	0.288408	2.60899	0.216898	0.40224	1.02787	1.65941	0.0764015	0.474411	0.942131	1.58934	0.0375605	0.178565	-0.928659	2.57276	0.0207413	0.0475293	-0.211727	2.84657	0.407546	1	-0.0762004	1.94087	0.897458	1	-0.832967	2.37269	0.00663429	0.014911
ENSMUSG00000034432	Cops8	ENSMUST00000191510.6,ENSMUST00000186152.6,ENSMUST00000186750.1,ENSMUST00000189107.1,ENSMUST00000190700.1,ENSMUST00000190057.6,ENSMUST00000036153.11,ENSMUST00000189309.6,ENSMUST00000186882.1	processed_transcript,retained_intron,protein_coding	0.284166	0.901237	0.000118792	0.000508714	0.850474	0.999997	0.700137	6.42611	8.17397e-11	4.04587e-10	0.117392	6.13308	0.438819	0.767469	0.271347	6.21526	0.0282988	0.0988233	0.0993453	6.77074	0.652586	0.918594	0.163181	6.80254	0.3599	0.62917	0.686606	6.53799	0.00104959	0.00350994	0.155604	6.26343	0.297415	1	0.0624081	6.83299	0.773526	1	0.568981	6.61944	0.00034182	0.00104522
ENSMUSG00000048126	Col6a3	ENSMUST00000097653.10,ENSMUST00000188587.6,ENSMUST00000187753.1,ENSMUST00000145750.1,ENSMUST00000136916.7,ENSMUST00000130846.8,ENSMUST00000150769.1,ENSMUST00000056925.15	retained_intron,protein_coding	0.867057	0.999977	0.544077	0.659794	0.546393	0.999997	-0.604458	1.32892	0.420448	0.497647	0.152304	1.70929	0.672318	0.896381	-0.267049	1.47447	0.480448	0.665636	0.414744	1.28181	0.708755	0.936671	-1.18957	0.411527	0.246209	0.516341	-0.288861	1.65712	0.673926	0.771329	-0.416343	1.59099	0.30888	1	-1.59751	0.895737	0.106035	1	-1.52644	0.871603	0.0575363	0.0984019
ENSMUSG00000026305	Lrrfip1	ENSMUST00000188094.6,ENSMUST00000068167.12,ENSMUST00000185531.6,ENSMUST00000097649.9,ENSMUST00000189617.2,ENSMUST00000187375.1,ENSMUST00000187532.1,ENSMUST00000189505.6,ENSMUST00000188708.1,ENSMUST00000068116.12,ENSMUST00000186762.6,ENSMUST00000097650.9	processed_transcript,retained_intron,protein_coding	0.959648	0.999977	0.0227921	0.0510456	0.307253	0.999997	-0.505144	5.04255	7.16446e-05	0.000182015	0.0182547	5.31094	0.899925	0.980379	-0.0350361	5.27069	0.795151	0.889174	0.131507	4.81921	0.623726	0.906705	0.390259	4.97226	0.0757434	0.266056	-0.386606	5.11629	0.0962327	0.170488	-0.0520705	5.2948	0.722267	1	0.259933	4.99747	0.31552	1	-0.104131	5.18845	0.591607	0.677939
ENSMUSG00000034353	Ramp1	ENSMUST00000188475.6,ENSMUST00000097648.5,ENSMUST00000165855.7	protein_coding	0.930354	0.999977	6.0144e-14	1.9279e-12	0.642923	0.999997	1.55578	6.42831	3.96264e-41	1.62572e-39	0.00481298	5.48446	0.9798	1	-0.0571629	5.43915	0.628908	0.778947	0.201346	7.10499	0.377414	0.78701	0.203204	7.10015	0.297622	0.568739	1.7636	6.59194	2.8227e-15	7.78843e-14	-0.0609216	5.45834	0.668106	1	0.00137	7.17675	0.993135	1	1.80312	6.56083	5.93836e-22	3.28995e-20
ENSMUSG00000034343	Ube2f	ENSMUST00000171112.7,ENSMUST00000189589.1,ENSMUST00000191368.6,ENSMUST00000059743.11,ENSMUST00000188576.1,ENSMUST00000187494.1,ENSMUST00000191533.1,ENSMUST00000185950.1,ENSMUST00000171165.7,ENSMUST00000185697.1,ENSMUST00000178627.7	retained_intron,protein_coding	0.592853	0.999977	0.00610181	0.0163888	0.370712	0.999997	0.433705	5.51106	0.000601834	0.00133496	0.149358	5.39736	0.293434	0.670217	0.129244	5.37476	0.33941	0.536951	-0.07147	5.65149	0.734847	0.946598	-0.14432	5.60407	0.427726	0.687046	0.213178	5.54386	0.240819	0.357997	-0.0186506	5.45193	0.88987	1	-0.0748747	5.57256	0.723266	1	0.136756	5.48148	0.406662	0.504767
ENSMUSG00000026307	Scly	ENSMUST00000153621.7,ENSMUST00000142488.7,ENSMUST00000142802.1,ENSMUST00000147523.7,ENSMUST00000123651.7,ENSMUST00000145843.2,ENSMUST00000027532.12,ENSMUST00000154045.7,ENSMUST00000124832.7,ENSMUST00000137074.2	nonsense_mediated_decay,processed_transcript,retained_intron,protein_coding	0.0525959	0.491534	0.030822	0.0658242	0.515649	0.999997	-0.644009	2.93961	0.00048024	0.00108248	-0.399744	3.02353	0.0536148	0.322677	-0.635813	2.90239	0.000625444	0.00608063	0.0417748	2.58935	0.949411	0.999635	-0.323939	2.37239	0.379367	0.646134	-0.19762	2.73499	0.50797	0.631909	-0.23459	2.73174	0.286153	1	-0.359568	2.41828	0.385918	1	-0.35413	2.42596	0.272057	0.363914
ENSMUSG00000026309	Ilkap	ENSMUST00000187678.6,ENSMUST00000190519.1,ENSMUST00000187105.6,ENSMUST00000187231.1,ENSMUST00000186433.1,ENSMUST00000191230.6,ENSMUST00000186986.6,ENSMUST00000187306.6,ENSMUST00000189651.1,ENSMUST00000187049.6,ENSMUST00000190747.6,ENSMUST00000185886.6,ENSMUST00000027534.12	nonsense_mediated_decay,processed_transcript,retained_intron,protein_coding	0.550104	0.999977	0.0184677	0.0424706	0.482872	0.999997	0.455777	4.72262	0.000104957	0.000260348	-0.0791037	4.4627	0.622109	0.875606	-0.199029	4.38725	0.201788	0.383507	-0.378079	4.71316	0.121391	0.554037	-0.449293	4.6695	0.0229799	0.132387	0.167742	4.48909	0.501621	0.625681	-0.11904	4.37264	0.495597	1	-0.0697561	4.49162	0.801387	1	0.188628	4.3795	0.339105	0.436254
ENSMUSG00000067071	Hes6	ENSMUST00000086851.1,ENSMUST00000155752.1,ENSMUST00000150520.1,ENSMUST00000132188.7,ENSMUST00000126136.7	processed_transcript,retained_intron,protein_coding	0.00303844	0.114927	0.0956995	0.169693	0.738444	0.999997	-0.59208	1.41022	0.0836529	0.122024	0.996868	2.30024	0.000131275	0.00851289	0.85379	2.18661	0.000240441	0.00286066	1.01258	1.6882	0.0409542	0.36463	1.16589	1.79468	0.0110491	0.0853305	-0.587566	2.38407	0.0609369	0.117161	-0.142631	2.57455	0.569983	1	0.153242	2.0903	0.685827	1	-0.324014	2.32986	0.259431	0.349752
ENSMUSG00000055866	Per2	ENSMUST00000185298.1,ENSMUST00000069620.9	processed_transcript,protein_coding	0.694424	0.999977	0.180929	0.283996	0.98644	0.999997	0.63653	5.28465	8.53704e-05	0.000214562	-0.203266	4.8489	0.328391	0.695903	0.157779	5.04315	0.557309	0.727163	-0.257095	5.41285	0.494663	0.84765	0.207189	5.66845	0.656937	0.842163	0.591104	5.0573	0.12106	0.205719	0.362379	4.95289	0.215526	1	0.463775	5.53765	0.342314	1	0.666735	5.46211	0.153712	0.226211
ENSMUSG00000034292	Traf3ip1	ENSMUST00000047242.8,ENSMUST00000187588.1,ENSMUST00000189341.6	retained_intron,protein_coding	0.760357	0.999977	0.387057	0.512338	0.929206	0.999997	0.158588	3.69585	0.309513	0.382663	0.118957	3.71207	0.530424	0.822493	0.00888509	3.63722	0.967168	0.988595	0.125742	3.82921	0.65503	0.919373	0.109937	3.81285	0.662011	0.84528	0.174257	3.82485	0.477622	0.604633	-0.109308	3.71002	0.541444	1	-0.0161948	3.86064	0.960123	1	0.2401	3.7474	0.237058	0.324505
ENSMUSG00000026311	Asb1	ENSMUST00000188081.6,ENSMUST00000027538.8,ENSMUST00000186068.1,ENSMUST00000188879.1,ENSMUST00000185718.6,ENSMUST00000190484.6,ENSMUST00000086843.10	processed_transcript,protein_coding	0.552263	0.999977	0.958031	0.970934	0.483237	0.999997	-0.0269592	5.41998	0.83226	0.868295	-0.0977337	5.40696	0.612283	0.86904	-0.206821	5.33704	0.143816	0.306726	-0.385977	5.17921	0.0832944	0.485953	-0.475254	5.12614	0.0144343	0.100654	-0.310029	5.19563	0.185192	0.289397	-0.10847	5.31348	0.576985	1	-0.090733	4.94444	0.685517	1	-0.316384	5.07926	0.0777795	0.127462
ENSMUSG00000026313	Hdac4	ENSMUST00000186002.2,ENSMUST00000185341.6,ENSMUST00000187622.1,ENSMUST00000191327.1,ENSMUST00000212408.1,ENSMUST00000212867.1,ENSMUST00000097644.8,ENSMUST00000185267.1,ENSMUST00000189303.6,ENSMUST00000008995.14,ENSMUST00000187308.1,ENSMUST00000189730.1	processed_transcript,retained_intron,protein_coding	0.723848	0.999977	0.0144256	0.034238	0.971476	0.999997	-0.547952	6.27767	6.38905e-06	1.85719e-05	0.072567	6.59579	0.667778	0.895461	-0.078626	6.49889	0.53887	0.712858	0.0195028	5.96543	0.93151	0.995881	-0.0894981	5.89738	0.668325	0.848796	-0.600134	6.33465	0.00728943	0.0192452	-0.150651	6.5553	0.348856	1	-0.110535	5.90853	0.647834	1	-0.577384	6.18827	0.00315712	0.00769699
ENSMUSG00000026260	Ndufa10	ENSMUST00000187098.1,ENSMUST00000185251.1,ENSMUST00000153897.1,ENSMUST00000189503.6,ENSMUST00000027478.6,ENSMUST00000185466.1,ENSMUST00000187141.6,ENSMUST00000189582.1	nonsense_mediated_decay,processed_transcript,retained_intron,protein_coding	0.574378	0.999977	0.814153	0.873096	0.555178	0.999997	-0.0517075	7.09515	0.653377	0.716292	-0.0964975	7.09526	0.432297	0.765194	-0.147279	7.05694	0.175933	0.350173	-0.0474188	7.01988	0.805691	0.968882	0.0713477	7.08191	0.66744	0.848601	0.00463598	7.02941	0.98458	0.990988	-0.049681	7.03032	0.693611	1	0.117585	7.0481	0.539128	1	0.147715	7.05035	0.28966	0.382912
ENSMUSG00000073616	Cops9	ENSMUST00000097642.3,ENSMUST00000148508.1,ENSMUST00000112999.7,ENSMUST00000129730.1,ENSMUST00000154129.7	nonsense_mediated_decay,retained_intron,protein_coding	0.564723	0.999977	0.248299	0.364382	0.507399	0.999997	0.188097	5.80138	0.171773	0.230046	-0.173185	5.63592	0.286068	0.662859	-0.102534	5.66475	0.48388	0.668237	0.0778374	5.91768	0.721761	0.941478	-0.0521186	5.83636	0.759742	0.897943	0.446471	5.77176	0.0211306	0.0482633	0.0719141	5.59744	0.664488	1	-0.13229	5.87428	0.499883	1	0.217993	5.71579	0.184379	0.26357
ENSMUSG00000034220	Gpc1	ENSMUST00000045970.7,ENSMUST00000190215.1,ENSMUST00000191373.1,ENSMUST00000190677.1,ENSMUST00000190586.1	processed_transcript,retained_intron,protein_coding	0.823562	0.999977	0.000676834	0.00238349	0.785738	0.999997	0.71881	6.51447	3.52582e-05	9.293e-05	0.104117	6.20135	0.544168	0.827752	4.76622e-05	6.1299	0.995868	1	0.241714	6.95104	0.300574	0.738266	0.213155	6.92818	0.276321	0.547506	0.86546	6.71399	4.87889e-05	0.000226288	-0.103349	6.19623	0.526276	1	-0.0287688	7.02382	0.894304	1	0.914529	6.63966	5.85461e-08	3.88797e-07
ENSMUSG00000047067	Dusp28	ENSMUST00000060913.7	protein_coding	0.129907	0.694449	0.00115265	0.00382461	0.93317	0.999997	0.725709	3.77339	5.12278e-05	0.000132645	0.3745	3.62715	0.0506457	0.316328	0.399087	3.63103	0.026763	0.0951755	0.485357	4.37328	0.080372	0.47908	0.517215	4.38938	0.0277425	0.150035	0.840268	4.21815	0.000583848	0.00207893	0.0258294	3.78864	0.900972	1	0.0291009	4.56586	0.917438	1	0.823371	4.23424	5.19509e-05	0.000190478
ENSMUSG00000026269	Rnpepl1	ENSMUST00000179993.1,ENSMUST00000179127.7,ENSMUST00000178816.7,ENSMUST00000180306.1,ENSMUST00000179531.1,ENSMUST00000179854.7,ENSMUST00000179837.1,ENSMUST00000178361.1,ENSMUST00000178778.1,ENSMUST00000027487.14,ENSMUST00000178116.7,ENSMUST00000178662.7	nonsense_mediated_decay,retained_intron,protein_coding	0.987052	0.999977	0.221079	0.332486	0.192533	0.999997	-0.328384	3.19723	0.11099	0.156671	0.0379702	3.38822	0.852616	0.964471	0.032193	3.37379	0.885084	0.942985	0.58408	3.36912	0.0679147	0.450587	0.554139	3.34378	0.0660709	0.247142	0.237483	3.50032	0.357688	0.486835	-0.00507576	3.40307	0.97829	1	-0.0315454	3.56228	0.92847	1	0.183522	3.46315	0.455141	0.552561
ENSMUSG00000026270	Capn10	ENSMUST00000152983.7,ENSMUST00000027488.10,ENSMUST00000136598.1,ENSMUST00000128429.1,ENSMUST00000117814.7,ENSMUST00000153828.1,ENSMUST00000187342.1	nonsense_mediated_decay,processed_transcript,retained_intron,protein_coding	0.481486	0.999977	0.000769716	0.00266784	0.471216	0.999997	0.752502	4.39451	1.0635e-06	3.39664e-06	0.0854121	4.05367	0.67361	0.897296	-0.151301	3.90942	0.317824	0.515612	-0.0854919	4.65994	0.745542	0.949184	0.0229924	4.71394	0.928014	0.977226	0.587973	4.38064	0.0208532	0.0477183	-0.236013	3.97908	0.215528	1	0.106899	4.66581	0.688284	1	0.908279	4.34434	5.49563e-06	2.46839e-05
ENSMUSG00000014602	Kif1a	ENSMUST00000186861.1,ENSMUST00000186828.1,ENSMUST00000188493.1,ENSMUST00000190723.6,ENSMUST00000112958.8,ENSMUST00000188136.1,ENSMUST00000171796.7,ENSMUST00000190854.1,ENSMUST00000171556.7,ENSMUST00000190249.1,ENSMUST00000086819.11	nonsense_mediated_decay,processed_transcript,retained_intron,protein_coding	0.486251	0.999977	0.0256485	0.0564475	0.878902	0.999997	-0.592717	10.2622	3.31593e-07	1.12276e-06	-0.280907	10.4032	0.226065	0.606288	-0.109826	10.4847	0.320745	0.518498	-0.168436	9.81925	0.490255	0.84618	0.0764395	9.95115	0.657668	0.842769	-0.470494	10.0348	0.110535	0.190899	0.171303	10.3667	0.407657	1	0.24469	9.86009	0.310566	1	-0.42106	10.2236	0.00724088	0.0161326
ENSMUSG00000047793	Sned1	ENSMUST00000165883.1,ENSMUST00000062202.13,ENSMUST00000165843.1,ENSMUST00000163688.1,ENSMUST00000168122.1,ENSMUST00000172289.7	processed_transcript,retained_intron,protein_coding	0.235094	0.859062	3.10338e-07	2.5464e-06	0.710079	0.999997	-2.56812	2.3806	1.41673e-21	1.79444e-20	-0.275175	2.96711	0.27446	0.652182	-0.704704	2.74902	0.00117101	0.00985556	0.26311	0.753384	0.627307	0.908228	-0.370721	0.377642	0.626286	0.824236	-2.03051	2.22052	1.49301e-08	1.41118e-07	-0.430769	2.65016	0.100069	1	-0.632799	0.537545	0.389848	1	-2.26293	1.72786	0.000291402	0.00090601
ENSMUSG00000026273	Mterf4	ENSMUST00000136754.1,ENSMUST00000027492.13,ENSMUST00000152307.1,ENSMUST00000112942.1,ENSMUST00000112944.7	processed_transcript,retained_intron,protein_coding	0.770887	0.999977	0.788101	0.854407	0.937932	0.999997	0.0467018	3.27415	0.857003	0.889304	0.102483	3.33878	0.647494	0.885819	0.150776	3.35705	0.468438	0.655646	0.222839	3.40846	0.443774	0.822838	0.224143	3.40323	0.415058	0.676399	0.167284	3.44041	0.482874	0.609253	0.050362	3.40783	0.789094	1	0.000110175	3.48762	1	1	0.0934485	3.44987	0.679053	0.753539
ENSMUSG00000026274	Pask	ENSMUST00000133886.1,ENSMUST00000128655.7,ENSMUST00000027493.3,ENSMUST00000139028.1,ENSMUST00000148355.1,ENSMUST00000128253.1	retained_intron,protein_coding	0.968699	0.999977	0.281667	0.401746	0.180547	0.999997	-0.59296	0.571255	0.0865687	0.125899	-0.0528174	0.768072	0.884999	0.975674	-0.108805	0.729095	0.684532	0.818031	1.20462	0.956217	0.0855839	0.489823	0.933637	0.815884	0.110268	0.332054	0.660921	1.027	0.230419	0.346121	-0.0569721	0.722534	0.844385	1	-0.279032	1.21655	0.663723	1	0.437932	0.886806	0.321505	0.417363
ENSMUSG00000026275	Ppp1r7	ENSMUST00000185498.6,ENSMUST00000127141.1,ENSMUST00000027494.10	nonsense_mediated_decay,protein_coding	0.220601	0.842845	5.99494e-06	3.56103e-05	0.317513	0.999997	0.682075	7.8886	2.7049e-12	1.55998e-11	0.123685	7.60911	0.351725	0.71628	0.250164	7.6748	0.0342598	0.112905	0.404454	8.41252	0.0358211	0.344784	0.546347	8.49868	0.000419658	0.0092707	0.966277	8.19638	8.12559e-08	6.69066e-07	0.127926	7.72774	0.355009	1	0.140125	8.63338	0.460858	1	0.957459	8.31499	6.37929e-12	8.28895e-11
ENSMUSG00000034088	Hdlbp	ENSMUST00000188988.6,ENSMUST00000170883.7,ENSMUST00000186787.6,ENSMUST00000189025.6,ENSMUST00000190321.6,ENSMUST00000186164.6,ENSMUST00000189951.6,ENSMUST00000188844.1,ENSMUST00000185349.6,ENSMUST00000188165.1,ENSMUST00000042498.13	retained_intron,protein_coding	0.106452	0.650879	0.242002	0.356966	0.873783	0.999997	-0.210758	8.0236	0.0377246	0.0598761	-0.215764	8.03482	0.0770071	0.383702	-0.322029	7.96858	0.00288668	0.019071	-0.116483	7.82647	0.52185	0.863128	-0.197587	7.7761	0.274583	0.545292	-0.104609	7.86167	0.543742	0.662815	-0.105606	7.88866	0.404212	1	-0.0816965	7.72343	0.685195	1	-0.102417	7.75426	0.54904	0.639207
ENSMUSG00000034066	Farp2	ENSMUST00000120301.7,ENSMUST00000122402.2	protein_coding	0.937646	0.999977	0.821638	0.878912	0.571566	0.999997	0.0404129	3.82957	0.789358	0.833422	-0.0141866	3.82998	0.945173	0.991706	0.0560363	3.85978	0.749722	0.860669	-0.010353	3.82457	0.977996	1	-0.207496	3.70862	0.37321	0.641173	0.0492809	3.82413	0.862737	0.91035	0.0711085	3.86192	0.739948	1	-0.197563	3.71088	0.496239	1	-0.244869	3.75297	0.255219	0.3449
ENSMUSG00000026277	Stk25	ENSMUST00000133769.7,ENSMUST00000154008.7,ENSMUST00000027498.13,ENSMUST00000125778.1,ENSMUST00000151068.7,ENSMUST00000186287.1	retained_intron,protein_coding	0.574171	0.999977	0.124728	0.210857	0.122369	0.999997	0.189934	7.794	0.0572929	0.0872591	-0.101368	7.66793	0.385178	0.738651	-0.122895	7.64557	0.26269	0.45684	0.203183	7.98286	0.258173	0.705907	0.235439	7.99674	0.110228	0.332054	0.500871	7.86903	0.00196176	0.00613736	-0.0204114	7.61519	0.862404	1	0.0312282	8.07106	0.858983	1	0.53034	7.86337	6.91683e-05	0.000246727
ENSMUSG00000026278	Bok	ENSMUST00000188394.1,ENSMUST00000200888.1,ENSMUST00000201863.3,ENSMUST00000027499.12,ENSMUST00000185685.1	processed_transcript,protein_coding	0.173291	0.775559	0.499282	0.619996	0.731167	0.999997	0.159748	4.06436	0.36132	0.436962	0.417922	4.2672	0.0110532	0.142963	0.374209	4.22812	0.0279884	0.0981199	0.643926	4.51906	0.00794554	0.157701	0.635019	4.50778	0.0317486	0.162224	0.383937	4.60664	0.0506133	0.100911	-0.0424465	4.41121	0.809635	1	-0.0124622	4.74443	0.966309	1	0.400006	4.56966	0.138189	0.207093
ENSMUSG00000026279	Thap4	ENSMUST00000189173.1,ENSMUST00000187445.1,ENSMUST00000112905.3,ENSMUST00000189728.6,ENSMUST00000190116.6,ENSMUST00000189472.1	nonsense_mediated_decay,retained_intron,protein_coding	0.8228	0.999977	0.00126176	0.00413496	0.30077	0.999997	0.706779	4.39719	1.40712e-07	4.96389e-07	-0.127394	3.96168	0.478783	0.792802	-0.0645189	3.98528	0.679835	0.814867	0.20935	4.81718	0.439747	0.820161	0.401531	4.92956	0.0526607	0.218017	1.05514	4.49239	4.641e-05	0.000215823	0.0637321	3.93952	0.734611	1	0.190937	4.98966	0.450721	1	1.15782	4.62555	3.18022e-09	2.62938e-08
ENSMUSG00000026280	Atg4b	ENSMUST00000189872.1,ENSMUST00000135762.7,ENSMUST00000185482.6,ENSMUST00000027502.15,ENSMUST00000187824.6,ENSMUST00000186811.1,ENSMUST00000186124.1,ENSMUST00000149436.7,ENSMUST00000185754.1,ENSMUST00000189152.1,ENSMUST00000186001.1	nonsense_mediated_decay,processed_transcript,retained_intron,protein_coding	0.171808	0.772826	0.21817	0.329125	0.341427	0.999997	0.201782	5.43173	0.0752738	0.111161	-0.117828	5.29189	0.447077	0.771929	-0.299979	5.18376	0.013911	0.0601402	-0.313509	5.33795	0.116623	0.547041	-0.171377	5.40625	0.391016	0.656138	0.0117624	5.22126	0.95827	0.973841	-0.181363	5.15476	0.235981	1	0.142273	5.25617	0.516182	1	0.308828	5.19238	0.0862661	0.139022
ENSMUSG00000026281	Dtymk	ENSMUST00000027503.13,ENSMUST00000112890.2,ENSMUST00000144106.1,ENSMUST00000112893.1	processed_transcript,protein_coding	0.730416	0.999977	0.0088692	0.022504	0.848844	0.999997	0.603443	4.03108	1.19922e-05	3.37238e-05	-0.156851	3.64337	0.403778	0.750281	-0.145112	3.63968	0.364159	0.56222	-0.115213	4.22561	0.650816	0.917601	-0.245563	4.14612	0.320992	0.591385	0.65718	3.9073	0.0155279	0.0371487	0.0127221	3.58268	0.951156	1	-0.129876	4.09846	0.669218	1	0.48184	3.81658	0.0381735	0.0690193
ENSMUSG00000026283	Ing5	ENSMUST00000027505.12,ENSMUST00000188402.1,ENSMUST00000190476.1	nonsense_mediated_decay,protein_coding	0.55063	0.999977	0.140418	0.231622	0.962345	0.999997	0.379272	4.21498	0.006341	0.0117131	0.160776	4.14042	0.305452	0.679362	0.27245	4.19661	0.175282	0.349471	0.225192	4.50577	0.366541	0.781983	0.258032	4.52026	0.382894	0.649056	0.44723	4.41759	0.0396144	0.0820387	0.113277	4.26598	0.577908	1	0.0333875	4.60243	0.911694	1	0.336374	4.46627	0.246367	0.335149
ENSMUSG00000073609	D2hgdh	ENSMUST00000097633.9,ENSMUST00000187321.1,ENSMUST00000112881.7,ENSMUST00000186783.1,ENSMUST00000189154.1,ENSMUST00000188532.1,ENSMUST00000149397.7,ENSMUST00000141701.1	nonsense_mediated_decay,processed_transcript,protein_coding	0.849866	0.999977	0.596444	0.705127	0.659923	0.999997	0.181581	2.55984	0.399441	0.47639	0.201041	2.61023	0.46591	0.784563	0.0772992	2.52798	0.715965	0.838052	0.491896	2.92232	0.280666	0.725321	-0.0620637	2.59629	0.860042	0.949799	0.48721	2.90622	0.251638	0.371179	-0.121727	2.63547	0.645403	1	-0.554378	2.84498	0.200155	1	0.0320103	2.56221	0.915638	0.941119
ENSMUSG00000034000	Neu4	ENSMUST00000190212.6,ENSMUST00000050890.7	protein_coding	0.567405	0.999977	7.89627e-06	4.55395e-05	0.607585	0.999997	-2.76664	1.37781	1.77312e-16	1.4852e-15	0.488517	2.38116	0.027497	0.230091	0.47396	2.3616	0.0187355	0.074183	-0.247547	-0.545426	0.7065	0.936234	0.343387	-0.381286	0.778914	0.908937	-3.44694	1.80523	2.08854e-18	8.74698e-17	-0.0124339	2.56414	0.965916	1	0.641948	-0.449331	0.501228	1	-2.89382	1.77719	0.00017189	0.000565942
ENSMUSG00000100347	Gm7895	ENSMUST00000187459.1	processed_pseudogene	0.918577	0.999977	0.000269082	0.00105181	0.245638	0.999997	1.52767	1.22586	5.21561e-07	1.72559e-06	-0.0543339	0.359	0.880591	0.974801	0.0900859	0.430887	0.750629	0.861148	0.274551	1.96068	0.611546	0.901426	-0.459608	1.59454	0.257526	0.528805	1.85456	1.30831	0.000180403	0.000732227	0.147363	0.410091	0.632892	1	-0.743092	1.72421	0.141074	1	0.955665	0.967466	0.00477202	0.011116
ENSMUSG00000051185	Fam174a	ENSMUST00000186780.1,ENSMUST00000059975.7	protein_coding	0.448418	0.993872	0.000124057	0.00052837	0.640542	0.999997	0.645293	5.72296	8.71675e-07	2.80563e-06	-0.153462	5.30901	0.312184	0.685351	0.0199982	5.3957	0.88815	0.944868	-0.103688	5.93333	0.625935	0.907899	-0.116509	5.91871	0.508185	0.746392	0.699765	5.60397	0.000294256	0.00112889	0.174799	5.33287	0.269993	1	-0.0149186	5.86924	0.935141	1	0.489545	5.65152	0.00242066	0.00607734
ENSMUSG00000081051	Gm15427	ENSMUST00000117288.1	processed_pseudogene	0.768246	0.999977	0.309752	0.433026	0.618409	0.999997	-0.359102	3.61291	0.1229	0.171687	0.190745	3.91223	0.310344	0.683115	0.209657	3.91303	0.188251	0.365495	0.578227	3.76553	0.139123	0.576877	0.609449	3.77669	0.0839911	0.283848	0.0421918	3.99027	0.906868	0.940832	0.0203218	4.00235	0.913392	1	0.0288898	3.98747	0.935323	1	0.0279826	3.99721	0.923619	0.946901
ENSMUSG00000040710	St8sia4	ENSMUST00000043336.10,ENSMUST00000187936.1,ENSMUST00000189556.1,ENSMUST00000186853.1	retained_intron,protein_coding	0.398995	0.969213	0.145243	0.237934	0.0291288	0.999997	-0.353388	3.97673	0.0684248	0.102281	-0.263835	4.01799	0.148533	0.515581	-0.0684536	4.11422	0.68525	0.818577	-0.339696	3.59347	0.252857	0.702191	-0.76488	3.3777	0.00523206	0.0525146	-0.416127	3.69182	0.0960028	0.170145	0.197018	4.00312	0.284354	1	-0.427877	3.22667	0.163769	1	-1.06116	3.64407	1.95891e-06	9.65862e-06
ENSMUSG00000040693	Slco4c1	ENSMUST00000071985.5	protein_coding	0.998992	0.999977	0.741073	0.822751	0.825414	0.999997	-0.190762	2.204	0.413872	0.491063	0.00923075	2.31822	0.997426	1	0.0217918	2.31305	0.959008	0.983325	0.316697	2.25488	0.579944	0.887347	-0.0874968	2.02562	0.851924	0.94582	0.11526	2.34466	0.843023	0.897164	0.0148925	2.32758	0.976999	1	-0.399133	2.17231	0.455862	1	-0.319053	2.16172	0.474088	0.570885
ENSMUSG00000044768	D1Ertd622e	ENSMUST00000149927.1,ENSMUST00000053033.13,ENSMUST00000153115.7,ENSMUST00000142234.1	protein_coding	0.180507	0.786665	0.404816	0.53072	0.0309802	0.999997	-0.169153	5.89238	0.159087	0.214864	0.289847	6.17446	0.122591	0.471468	0.277574	6.15665	0.0157821	0.0654928	-0.240774	5.65296	0.240409	0.694769	-0.285799	5.62153	0.121711	0.350823	-0.694482	5.96313	0.00103281	0.0034571	-0.01064	6.28745	0.9517	1	-0.0468143	5.51039	0.81749	1	-0.750425	5.9265	2.41704e-06	1.16681e-05
ENSMUSG00000040648	Ppip5k2	ENSMUST00000112845.7,ENSMUST00000042509.12,ENSMUST00000152788.1,ENSMUST00000189992.1,ENSMUST00000191556.1,ENSMUST00000171129.7,ENSMUST00000137758.1	retained_intron,protein_coding	0.387993	0.961746	0.321016	0.445102	0.683481	0.999997	-0.205115	5.05906	0.123291	0.172101	0.177877	5.29115	0.30579	0.67947	0.245509	5.32186	0.0856408	0.214741	0.392763	5.16492	0.0924267	0.502939	0.298355	5.10049	0.131673	0.368591	0.00797653	5.34315	0.969739	0.98188	0.0688348	5.40093	0.681045	1	-0.0957117	5.26261	0.670222	1	-0.176857	5.31892	0.298486	0.392367
ENSMUSG00000026333	Gin1	ENSMUST00000027571.12,ENSMUST00000188101.1,ENSMUST00000138142.7,ENSMUST00000112842.7,ENSMUST00000122925.1,ENSMUST00000112844.9,ENSMUST00000189031.1	nonsense_mediated_decay,processed_transcript,retained_intron,protein_coding	0.231166	0.855056	0.202323	0.310445	0.423488	0.999997	0.323709	2.945	0.102945	0.14655	-0.162602	2.71703	0.460942	0.780456	0.220617	2.92644	0.225226	0.413163	-0.011507	3.08233	0.965528	1	-0.0390122	3.05746	0.885305	0.959489	0.479296	2.86804	0.12851	0.216083	0.384956	2.85016	0.0652447	1	-0.0305932	3.05046	0.931998	1	0.0429379	3.02214	0.877256	0.91153
ENSMUSG00000026335	Pam	ENSMUST00000159428.7,ENSMUST00000159585.7,ENSMUST00000159841.1,ENSMUST00000163007.1,ENSMUST00000162681.1,ENSMUST00000097625.9,ENSMUST00000159041.7,ENSMUST00000162426.1,ENSMUST00000161071.1,ENSMUST00000058762.14,ENSMUST00000186731.1,ENSMUST00000159131.1,ENSMUST00000160210.1,ENSMUST00000161567.7,ENSMUST00000162803.1	processed_transcript,retained_intron,protein_coding	0.642986	0.999977	0.110328	0.191191	0.906286	0.999997	0.182701	8.21803	0.0661389	0.0991484	-0.0870769	8.10415	0.443019	0.770086	-0.0993089	8.08687	0.326047	0.523436	-0.146062	8.20275	0.39016	0.791799	-0.110299	8.21603	0.469837	0.717088	0.127368	8.10554	0.395763	0.52475	-0.0111379	8.06248	0.923423	1	0.0344376	8.14458	0.844158	1	0.152723	8.10443	0.25375	0.343442
[truncated: 38,342 more rows]
